# Supplementary material for: Relationship between FDI, fiscal expenditure and green total-factor productivity in China: From the perspective of spatial spillover
Source: PLoS One. 2021 Apr 30;16(4):e0250798. doi: 10.1371/journal.pone.0250798 (PMC8087015; doi:10.1371/journal.pone.0250798)
Supplement: S1 File — (ZIP) [file pone.0250798.s001.zip]

Archive with 2 entries (2 files):
- stata do file.do
- data.xlsx
