# Supplementary material for: Relationship between FDI, fiscal expenditure and green total-factor productivity in China: From the perspective of spatial spillover
Source: PLoS One. 2021 Apr 30;16(4):e0250798. doi: 10.1371/journal.pone.0250798 (PMC8087015; doi:10.1371/journal.pone.0250798)
Supplement: S1 File — (ZIP) [file pone.0250798.s001.zip › stata do file.do]

xtset id year
gen lnfdi=log(fdi)
gen z1=lnfdi*fe
gen lnhr=log(hr)
gen lner=log(er)
gen lnpgdp=log(pgdp)
gen lntd=log(td)
gen lntech=log(tech)
gen l1=l.gml
//SDM Model
cd D:\ matrix
spatwmat using 01.dta, name(W) standardize
xsmle gml lnfdi fe z1 lnhr lner lnpgdp lntd urban lntech , wmat(W) mod(sdm) fe hausman durbin(lnfdi fe z1)nolog effect 
est sto sdm
//Wald Test and LR Test
test [Wx]lnfdi=[Wx]fe=[Wx]z1==0
testnl ([Wx]lnfdi=-[Spatial]rho*[Main]lnfdi)([Wx]fe=-[Spatial]rho*[Main]fe)([Wx]z1=-[Spatial]rho*[Main]z1)
//SAR and SEM Model
xsmle gml lnfdi fe z1 lnhr lner lnpgdp lntd urban lntech, wmat(W) mod(sar) fe hausman nolog noeffects
est sto sar
xsmle gml lnfdi fe z1 lnhr lner lnpgdp lntd urban lntech, emat(W) mod(sem) fe hausman nolog noeffects
est sto sem
outreg2 [sdm sar sem] using file1.doc,replace bdec(3) sdec(3) rdec(3)
//moran's I
spatgsa gml lnfdi fe z1, weights(W) moran twotail
//Regional heterogeneity
xsmle gml lnfdi fe z1 lnhr lner lnpgdp lntd urban lntech , wmat(W) mod(sdm) fe hausman durbin(lnfdi fe z1)nolog effect 
//Robustness test-ml
xsmle ml lnfdi fe z1 lnhr lner lnpgdp lntd urban lntech , wmat(W) mod(sdm) fe hausman durbin(lnfdi fe z1)nolog effect 
outreg2 using file2.doc,replace bdec(3) sdec(3) rdec(3)
//Endogeneity test
xsmle gml l1 lnfdi fe z1 lnhr lner lnpgdp lntd urban lntech , wmat(W) mod(sdm) fe hausman durbin(lnfdi fe z1)nolog effect 
outreg2 using file3.doc,replace bdec(3) sdec(3) rdec(3)
//Robustness test-W2
spatwmat using GE.dta, name(W2) standardize
xsmle gml lnfdi fe z1 lnhr lner lnpgdp lntd urban lntech , wmat(W2) mod(sdm) fe hausman durbin(lnfdi fe z1)nolog effect 
outreg2 using file4.doc,replace bdec(3) sdec(3) rdec(3)
