# Supplementary material for: Relationship between FDI, fiscal expenditure and green total-factor productivity in China: From the perspective of spatial spillover
Source: PLoS One. 2021 Apr 30;16(4):e0250798. doi: 10.1371/journal.pone.0250798 (PMC8087015; doi:10.1371/journal.pone.0250798)
Supplement: S1 File — (ZIP) [file pone.0250798.s001.zip › data.xlsx]

## Sheet: GTFP
ID	year	Energy	Labor	Capital	GDP	SO2	COD	GML(t-1, t)	GEC(t-1, t)	GTC(t-1, t)	ML(t-1, t)	EC(t-1, t)	TC(t-1, t)	After accumulation	GML	GEC	GTC	ML	EC	TC
1	2003	4648	703.3	15755.5	5007.21	18.278	10425	1	1	1	1	1	1		1	1	1	1	1	1
2	2003	3215	510.9	7799.58	2578.03	25.9329	40995	1	1	1	1	1	1		1	1	1	1	1	1
3	2003	13483	3470.23	19575.4	6921.29	142.214	353468	1	1	1	1	1	1		1	1	1	1	1	1
4	2003	10386	1469.5	7289.01	2855.23	136.338	156833	1	1	1	1	1	1		1	1	1	1	1	1
5	2003	5778	1005.2	5483.28	2388.38	128.825	134754	1	1	1	1	1	1		1	1	1	1	1	1
6	2003	11253	2018.9	14218.2	6002.54	82.2852	185484	1	1	1	1	1	1		1	1	1	1	1	1
7	2003	5174	1202.5	6896.21	2662.08	27.1903	136999	1	1	1	1	1	1		1	1	1	1	1	1
8	2003	6714	1614	9937.31	4057.4	35.5949	134004	1	1	1	1	1	1		1	1	1	1	1	1
9	2003	6796	854.61	20657.8	6694.23	45.0287	43849	1	1	1	1	1	1		1	1	1	1	1	1
10	2003	11060	4468.67	35349	12442.9	124.067	281141	1	1	1	1	1	1		1	1	1	1	1	1
11	2003	9523	2918.7	26108.6	9705.02	73.4311	256412	1	1	1	1	1	1		1	1	1	1	1	1
12	2003	5457	3544.9	10019	3923.1	45.4853	123238	1	1	1	1	1	1		1	1	1	1	1	1
13	2003	4121	1756.71	12956.7	4983.67	30.3722	78588	1	1	1	1	1	1		1	1	1	1	1	1
14	2003	3426	2168.2	7122.65	2807.41	43.7241	86621	1	1	1	1	1	1		1	1	1	1	1	1
15	2003	16837	5620.6	34781.6	12078.1	183.57	406348	1	1	1	1	1	1		1	1	1	1	1	1
16	2003	10595	5536	17789.5	6867.7	103.893	341561	1	1	1	1	1	1		1	1	1	1	1	1
17	2003	7708	3476	15396.7	4757.45	60.8571	188307	1	1	1	1	1	1		1	1	1	1	1	1
18	2003	5562	3694.78	11761.3	4659.99	84.8358	251581	1	1	1	1	1	1		1	1	1	1	1	1
19	2003	13099	4395.93	34193	15844.6	107.516	211106	1	1	1	1	1	1		1	1	1	1	1	1
20	2003	3523	2601	7239.74	2821.11	87.3549	625361	1	1	1	1	1	1		1	1	1	1	1	1
21	2003	684	360.3	2102.42	713.96	2.2917	12190	1	1	1	1	1	1		1	1	1	1	1	1
22	2003	3009	1634.8	7235.89	2555.72	76.6366	1100280	1	1	1	1	1	1		1	1	1	1	1	1
23	2003	9204	4683.5	15266.3	5333.09	120.659	461548	1	1	1	1	1	1		1	1	1	1	1	1
24	2003	5534	2145	5182.99	1426.34	132.291	25423	1	1	1	1	1	1		1	1	1	1	1	1
25	2003	4450	2353.3	7764.55	2556.02	45.2567	92805	1	1	1	1	1	1		1	1	1	1	1	1
26	2003	4170	1912	8598.1	2587.72	76.606	121519	1	1	1	1	1	1		1	1	1	1	1	1
27	2003	3525	1510.9	4200.48	1399.83	49.3909	40637	1	1	1	1	1	1		1	1	1	1	1	1
28	2003	1066	295.38	1804.72	390.21	6.028	2927	1	1	1	1	1	1		1	1	1	1	1	1
29	2003	2015	291.4	1854.22	445.36	29.332	76419	1	1	1	1	1	1		1	1	1	1	1	1
30	2003	4177	721.3	7132.53	1886.35	33.141	126305	1	1	1	1	1	1		1	1	1	1	1	1
1	2004	5139.6	854.1	16884.8	6033.21	19.1	11326	1.12368	1	1.12368	1.0025	1	1.0025		1.12368	1	1.12368	1.0025	1	1.0025
2	2004	3696.68	527.78	8375.32	3110.97	22.8	39635	1.13296	1.00771	1.12429	1.13577	1.00771	1.12708		1.27308	1.00771	1.26334	1.13862	1.00771	1.12991
3	2004	17347.8	3516.71	20710.5	8477.63	142.8	375867	1.15773	1.03501	1.11857	1.15773	1.03501	1.11857		1.47389	1.04299	1.41313	1.31821	1.04299	1.26388
4	2004	11251	1474.6	7926.47	3571.37	141.5	158317	1.15022	1.0283	1.11857	1.15022	1.0283	1.11857		1.6953	1.07251	1.58068	1.51624	1.07251	1.41373
5	2004	7622.54	1026.1	6614.22	3041.07	117.9	138413	1.05556	0.943676	1.11857	1.05556	0.943676	1.11857		1.7895	1.0121	1.7681	1.60049	1.0121	1.58135
6	2004	13074.1	2097.3	15546.6	6672.01	83.1	135889	1.01655	0.9088	1.11857	1.01655	0.9088	1.11857		1.81912	0.9198	1.97774	1.62698	0.9198	1.76885
7	2004	5602.51	1222	7433.93	3122.01	28.5	136743	1.08794	0.972621	1.11857	1.08794	0.972621	1.11857		1.9791	0.894616	2.21223	1.77006	0.894616	1.97857
8	2004	7465.67	1681.1	10391.2	4750.6	37.3	127732	1.1197	1.00101	1.11857	1.1197	1.00101	1.11857		2.21599	0.895524	2.47452	1.98194	0.895524	2.21316
9	2004	7405.64	978.31	21609.8	8072.83	47.3	37642	1.13712	1	1.13712	1.05346	1	1.05346		2.51985	0.895524	2.81383	2.08789	0.895524	2.33147
10	2004	13651.7	4482.52	37916.5	15003.6	124	297800	1.08508	0.952758	1.13889	0.976885	0.952758	1.02532		2.73425	0.853217	3.20463	2.03963	0.853217	2.39051
11	2004	10824.7	2992	28633	11648.7	81.4	251542	1.08499	1.02422	1.05934	1.06809	1.02422	1.04283		2.96665	0.873882	3.39479	2.1785	0.873882	2.4929
12	2004	6016.89	3605.2	10757	4759.32	48.9	126099	1.12992	1.01015	1.11857	1.12992	1.01015	1.11857		3.35208	0.882753	3.7973	2.46153	0.882753	2.78847
13	2004	5448.7	1814.03	13732.4	5763.35	32.6	86974	1.04462	0.907142	1.15155	0.92802	0.907142	1.02301		3.50164	0.800783	4.37277	2.28435	0.800783	2.85265
14	2004	3814	2214	7902.14	3456.7	51.9	99902	1.10982	0.992181	1.11857	1.10982	0.992181	1.11857		3.88619	0.794521	4.89123	2.53522	0.794521	3.19088
15	2004	19623.7	5728.1	37529.4	15021.8	182.1	349476	1.15266	1.03048	1.11857	1.15266	1.03048	1.11857		4.47944	0.818737	5.47116	2.92224	0.818737	3.56921
16	2004	13074.2	5587	18922.4	8553.79	125.6	333465	1.17094	1.04682	1.11857	1.17094	1.04682	1.11857		1.17094	1.04682	1.11857	1.17094	1.04682	1.11857
17	2004	9120	3507	16044.9	5633.24	69.2	175045	1.13625	1.01581	1.11857	1.13625	1.01581	1.11857		1.33048	1.06337	1.25119	1.33048	1.06337	1.25119
18	2004	7599.2	3747.1	12427.5	5641.94	87.2	276043	1.14581	1.02436	1.11857	1.14581	1.02436	1.11857		1.52449	1.08928	1.39954	1.52449	1.08928	1.39954
19	2004	15210.5	4681.89	36394.9	18864.6	114.8	249035	1.11857	1	1.11857	1.02433	1	1.02433		1.70524	1.08928	1.56548	1.56158	1.08928	1.43359
20	2004	4203.28	2631.8	7734.9	3433.5	94.4	693470	1.13916	1.01841	1.11857	1.13916	1.01841	1.11857		1.94255	1.10933	1.75109	1.77889	1.10933	1.60357
21	2004	742.48	371.1	2190.37	819.66	2.3	11801	1.0907	1	1.0907	1.08342	1	1.08342		2.11874	1.10933	1.90992	1.92729	1.10933	1.73734
22	2004	3670	1623.9	7921.88	3034.58	79.5	1171960	1.08455	0.969588	1.11857	1.07914	0.969588	1.11299		2.29788	1.0756	2.13638	2.07981	1.0756	1.93363
23	2004	10700	4691	16124.3	6379.63	126.4	389838	1.13258	1.01253	1.11857	1.13258	1.01253	1.11857		2.60253	1.08907	2.38968	2.35554	1.08907	2.1629
24	2004	6021	2186	5492.65	1677.8	131.5	23120	1.10998	1.06122	1.04595	1.1548	1.06122	1.08818		2.88876	1.15574	2.49949	2.72017	1.15574	2.35362
25	2004	5209.81	2401.4	8232.63	3081.91	47.8	97546	1.13719	1.01665	1.11857	1.13719	1.01665	1.11857		3.28507	1.17498	2.79584	3.09335	1.17498	2.63268
26	2004	4775.96	1941	9082.79	3175.58	81.8	122886	1.16169	1.03855	1.11857	1.16169	1.03855	1.11857		3.81622	1.22028	3.12734	3.59351	1.22028	2.94483
27	2004	3907.74	1520.5	4486.67	1688.49	48.4	38048	1.12927	1.00957	1.11857	1.12927	1.00957	1.11857		4.30955	1.23196	3.49813	4.05805	1.23196	3.29399
28	2004	1364.4	296.59	1921.63	466.1	7.4	3277	1.11659	1.00172	1.11466	1.11546	1.00172	1.11354		4.81198	1.23408	3.89924	4.52658	1.23408	3.66798
29	2004	2322.23	298.1	2022.41	537.11	29.3	47352	1.10572	0.988514	1.11857	1.10572	0.988514	1.11857		5.3207	1.21991	4.36156	5.00513	1.21991	4.10288
30	2004	4909.66	744.5	7564.72	2209.09	48	144360	1.10419	0.994434	1.11037	1.11534	0.994434	1.12158		5.87504	1.21312	4.84293	5.58243	1.21312	4.60173
1	2005	5521.94	878	18219.7	6969.52	19.1	10979	1.0751	1	1.0751	1.07517	1	1.07517		1.0751	1	1.0751	1.07517	1	1.07517
2	2005	4084.57	542.52	9145.1	3905.64	26.5	59091	1.16389	1.06441	1.09346	1.16886	1.06441	1.09813		1.2513	1.06441	1.17558	1.25672	1.06441	1.18067
3	2005	19836	3568.97	22627.7	10012.1	149.6	389338	1.08094	0.984148	1.09835	1.08094	0.984148	1.09835		1.35258	1.04754	1.2912	1.35844	1.04754	1.29679
4	2005	12749.8	1500.2	8830.48	4230.53	151.6	168160	1.0633	0.968086	1.09835	1.0633	0.968086	1.09835		1.4382	1.01411	1.41819	1.44443	1.01411	1.42434
5	2005	9666.11	1041.1	8340.18	3905.03	145.6	154760	1.01836	0.933425	1.09099	1.02523	0.933425	1.09835		1.4646	0.946591	1.54724	1.48087	0.946591	1.56442
6	2005	13610.7	2120.3	17887.5	8047.26	119.7	268192	1.04828	0.982331	1.06714	1.07895	0.982331	1.09835		1.53532	0.929866	1.65112	1.59778	0.929866	1.71829
7	2005	5315.4	1238.9	8361.31	3620.27	38.2	161302	1.03098	0.938661	1.09835	1.03098	0.938661	1.09835		1.58288	0.872829	1.81351	1.64728	0.872829	1.88729
8	2005	8050	1748.9	11018.2	5513.7	50.8	136798	1.09459	0.996578	1.09835	1.09459	0.996578	1.09835		1.73261	0.869842	1.99187	1.8031	0.869842	2.07291
9	2005	8225.05	969.24	22929.3	9247.66	51.3	36610	1.09103	1	1.09103	1.06841	1	1.06841		1.89033	0.869842	2.17319	1.92645	0.869842	2.21471
10	2005	17167.4	4510.12	41807.8	18598.7	137.3	337778	1.11067	0.970741	1.14415	0.986601	0.970741	1.01634		2.09954	0.844392	2.48646	1.90064	0.844392	2.25089
11	2005	12031.7	3100.8	31535.9	13417.7	86	289574	1.04583	1.00795	1.03759	1.03637	1.00795	1.0282		2.19577	0.851103	2.57991	1.96977	0.851103	2.31437
12	2005	6505.98	3669.7	11708.8	5350.17	57.1	136492	1.03276	0.940285	1.09835	1.03276	0.940285	1.09835		2.26772	0.80028	2.83366	2.03431	0.80028	2.54199
13	2005	6141.6	1868.49	14948.9	6554.69	46.1	99411	1.04475	0.934169	1.11838	1.00119	0.934169	1.07174		2.3692	0.747596	3.16909	2.03672	0.747596	2.72436
14	2005	4286.01	2276.7	8856.73	4056.76	61.3	111438	1.0471	0.953339	1.09835	1.0471	0.953339	1.09835		2.4808	0.712713	3.48078	2.13266	0.712713	2.99231
15	2005	24161.9	5840.7	41625	18366.9	200.3	356650	1.10238	1.00366	1.09835	1.10238	1.00366	1.09835		2.73477	0.715324	3.82312	2.35099	0.715324	3.28661
16	2005	14624.6	5662	21030.4	10587.4	162.5	342606	1.11368	1.01395	1.09835	1.11368	1.01395	1.09835		1.11368	1.01395	1.09835	1.11368	1.01395	1.09835
17	2005	10082	3537	17012.8	6590.19	71.7	176733	1.10332	1.00452	1.09835	1.10332	1.00452	1.09835		1.22875	1.01854	1.20638	1.22875	1.01854	1.20638
18	2005	9709.27	3801.48	13442.2	6596.1	91.9	293765	1.08087	0.984079	1.09835	1.08087	0.984079	1.09835		1.32811	1.00233	1.32503	1.32811	1.00233	1.32503
19	2005	17921	5022.97	39622.3	22557.4	129.4	291599	1.09835	1	1.09835	1.01536	1	1.01536		1.45873	1.00233	1.45535	1.34851	1.00233	1.34538
20	2005	4868.57	2703	8576.47	3984.1	102.3	664388	1.0465	0.952791	1.09835	1.0465	0.952791	1.09835		1.52656	0.955007	1.59849	1.41121	0.955007	1.4777
21	2005	822.198	379.3	2325.85	918.75	2.2	11766	1.05205	1	1.05205	1.05784	1	1.05784		1.60602	0.955007	1.68169	1.49284	0.955007	1.56317
22	2005	4942.89	1611.6	8820	3467.72	83.7	1188650	1.02637	0.934465	1.09835	1.02637	0.934465	1.09835		1.64838	0.892421	1.84709	1.53221	0.892421	1.71691
23	2005	11816.1	4702	17325.2	7385.11	129.9	297713	1.07737	0.980896	1.09835	1.07737	0.980896	1.09835		1.77591	0.875371	2.02875	1.65076	0.875371	1.88578
24	2005	5641.25	2220	5875.79	2005.42	135.8	22440	1.11733	1.06564	1.04851	1.14289	1.06564	1.0725		1.98428	0.93283	2.12716	1.88664	0.93283	2.02249
25	2005	6023.97	2461.3	8783.74	3462.73	52.2	106941	1.05307	0.958773	1.09835	1.05307	0.958773	1.09835		2.08959	0.894372	2.33637	1.98676	0.894372	2.2214
26	2005	5571.34	1976	9873.6	3933.72	92.2	149342	1.13953	1.03749	1.09835	1.13953	1.03749	1.09835		2.38113	0.927898	2.56616	2.26397	0.927898	2.43988
27	2005	4367.67	1391.4	4836.28	1933.98	56.3	58832	1.06259	0.967441	1.09835	1.06259	0.967441	1.09835		2.53017	0.897687	2.81855	2.40567	0.897687	2.67985
28	2005	1670.36	297.8	2065.7	543.32	12.4	33864	0.999498	0.731994	1.36545	0.786666	0.731994	1.07469		2.5289	0.657101	3.84858	1.89246	0.657101	2.88001
29	2005	2536.08	299.6	2247.6	612.61	34.3	107549	1.02629	0.934389	1.09835	1.02629	0.934389	1.09835		2.59539	0.613988	4.22709	1.94221	0.613988	3.16327
30	2005	5506.49	791.6	8051.95	2604.19	51.9	153286	1.10752	1.00494	1.10207	1.10797	1.00494	1.10252		2.87444	0.617024	4.65856	2.1519	0.617024	3.48755
1	2006	5904.11	919.7	19733.1	8117.78	17.6	9257.7	1.08445	1	1.08445	1.08654	1	1.08654		1.08445	1	1.08445	1.08654	1	1.08654
2	2006	4500.15	562.92	10142.6	4462.74	25.5	36874.7	1.04354	0.973301	1.07216	1.04976	0.973301	1.07855		1.13166	0.973301	1.1627	1.1406	0.973301	1.17189
3	2006	21794.1	3609.99	24954.7	11467.6	154.5	358181	1.03857	0.966415	1.07466	1.03857	0.966415	1.07466		1.1753	0.940613	1.24951	1.18459	0.940613	1.25938
4	2006	14098.2	1561.2	10010.6	4878.61	147.8	169634	1.01725	0.946576	1.07466	1.01725	0.946576	1.07466		1.19558	0.890362	1.3428	1.20502	0.890362	1.35341
5	2006	11220.8	1051.2	10394.2	4944.25	155.7	136114	1.01593	1.0136	1.00229	1.09663	1.0136	1.08191		1.21462	0.902473	1.34588	1.32146	0.902473	1.46427
6	2006	14986.8	2128.1	20795.4	9304.52	125.9	260792	0.994555	0.965899	1.02967	1.05929	0.965899	1.09668		1.20801	0.871698	1.38581	1.3998	0.871698	1.60584
7	2006	5908.07	1250.5	10056.9	4275.12	40.9	167989	0.981789	0.91358	1.07466	0.981789	0.91358	1.07466		1.18601	0.796366	1.48927	1.37431	0.796366	1.72573
8	2006	8730.96	1784.1	11945.9	6211.8	51.8	141736	1.03912	0.966928	1.07466	1.03912	0.966928	1.07466		1.2324	0.770029	1.60046	1.42808	0.770029	1.85457
9	2006	8875.7	1005.24	24664.7	10572.2	50.8	35276.2	1.06851	1	1.06851	1.06801	1	1.06801		1.31683	0.770029	1.71011	1.52519	0.770029	1.98069
10	2006	19041	4564.76	46224.6	21742	130.4	291762	1.05731	0.990116	1.06787	1.05427	0.990116	1.06479		1.3923	0.762418	1.82616	1.60796	0.762418	2.10903
11	2006	13218.9	3172.4	34783.9	15718.5	85.9	286532	1.06208	0.996401	1.06592	1.06596	0.996401	1.06981		1.47874	0.759674	1.94654	1.71402	0.759674	2.25625
12	2006	7069.38	3741	12921.7	6112.5	58.4	141937	1.03525	0.963324	1.07466	1.03525	0.963324	1.07466		1.53086	0.731813	2.09187	1.77443	0.731813	2.42471
13	2006	6827.87	1949.58	16612.2	7583.85	46.9	94489.7	1.04116	0.977453	1.06518	1.04075	0.977453	1.06476		1.59387	0.715313	2.22822	1.84674	0.715313	2.58172
14	2006	4660.1	2321.1	10098.4	4820.53	63.4	115807	1.04217	0.969765	1.07466	1.04217	0.969765	1.07466		1.66109	0.693685	2.39458	1.92461	0.693685	2.77448
15	2006	26759.3	5960	46753.9	21900.2	196.2	336291	1.06157	0.987818	1.07466	1.06157	0.987818	1.07466		1.76336	0.685235	2.57336	2.04311	0.685235	2.98162
16	2006	16232.4	5719	24155.4	12362.8	162.4	317937	1.01662	0.945994	1.07466	1.01662	0.945994	1.07466		1.01662	0.945994	1.07466	1.01662	0.945994	1.07466
17	2006	11049.1	3564	18503.4	7617.47	76	169653	1.06276	0.988926	1.07466	1.06276	0.988926	1.07466		1.08043	0.935519	1.1549	1.08043	0.935519	1.1549
18	2006	10580.9	3842.17	14835.9	7688.67	93.4	292054	1.05614	0.982767	1.07466	1.05614	0.982767	1.07466		1.14108	0.919397	1.24112	1.14108	0.919397	1.24112
19	2006	19970.9	5250.09	43457.1	26587.8	126.7	293960	1.07466	1	1.07466	1.05872	1	1.05872		1.22628	0.919397	1.33379	1.20809	0.919397	1.31401
20	2006	5390.35	2760	9668.98	4746.16	99.4	679464	1.05667	0.983259	1.07466	1.05667	0.983259	1.07466		1.29577	0.904006	1.43337	1.27656	0.904006	1.41211
21	2006	920.452	382.4	2508.64	1065.67	2.4	12492.5	1.07376	1	1.07376	1.06913	1	1.06913		1.39135	0.904006	1.53909	1.36481	0.904006	1.50973
22	2006	5368.49	1605.5	9845.44	3907.23	86	116615	1.00939	0.939262	1.07466	1.00939	0.939262	1.07466		1.40441	0.849098	1.654	1.37762	0.849098	1.62245
23	2006	12986.5	4715	19055.9	8690.24	128.1	302032	1.06985	0.995526	1.07466	1.06985	0.995526	1.07466		1.50251	0.845299	1.77749	1.47385	0.845299	1.74359
24	2006	6172.45	2235	6354.31	2338.98	146.5	18331.8	1.09777	1.04127	1.05427	1.14419	1.04127	1.09884		1.64942	0.880183	1.87395	1.68637	0.880183	1.91593
25	2006	6620.57	2517.6	9453.38	3988.14	55.1	106000	1.07015	0.995802	1.07466	1.07015	0.995802	1.07466		1.76513	0.876488	2.01386	1.80466	0.876488	2.05897
26	2006	6129.36	2011	10959.6	4743.61	98.1	148505	1.08639	1.01092	1.07466	1.08639	1.01092	1.07466		1.91762	0.886055	2.16422	1.96057	0.886055	2.2127
27	2006	4743.05	1401.4	5252.96	2277.35	54.6	54030.9	1.08414	1.00882	1.07466	1.08414	1.00882	1.07466		2.07897	0.89387	2.3258	2.12553	0.89387	2.3779
28	2006	1903.39	303.93	2230.19	648.5	13	35318.8	1.10555	1.02875	1.07466	1.10555	1.02875	1.07466		2.29841	0.919567	2.49945	2.34989	0.919567	2.55543
29	2006	2829.78	308.1	2538.33	725.9	38.3	108052	1.04921	0.976321	1.07466	1.04921	0.976321	1.07466		2.41153	0.897793	2.68606	2.46554	0.897793	2.74623
30	2006	6047.27	811.8	8647.96	3045.26	54.9	166412	1.08878	1.016	1.07163	1.10888	1.016	1.09141		2.62562	0.912161	2.87846	2.73399	0.912161	2.99727
1	2007	6285.04	942.7	21433.6	9846.81	15.2	6621.7	1.12811	1	1.12811	1.13098	1	1.13098		1.12811	1	1.12811	1.13098	1	1.13098
2	2007	4942.82	613.93	11459	5252.76	24.5	30749.2	1.0486	0.950943	1.1027	1.05222	0.950943	1.1065		1.18294	0.950943	1.24397	1.19004	0.950943	1.25143
3	2007	23585.1	3664.97	27826.9	13607.3	149.2	328260	1.06411	0.984237	1.08115	1.06411	0.984237	1.08115		1.25878	0.935953	1.34492	1.26633	0.935953	1.35298
4	2007	15601.1	1595.7	11465.9	6024.45	138.7	158951	1.07813	0.997204	1.08115	1.07813	0.997204	1.08115		1.35713	0.933335	1.45406	1.36527	0.933335	1.46278
5	2007	12777.2	1081.5	12968.5	6423.18	145.6	130891	1.04124	1.00883	1.03213	1.1243	1.00883	1.11446		1.41309	0.941575	1.50078	1.53497	0.941575	1.63022
6	2007	16543.9	2180.7	24095.6	11164.3	123.4	258196	1.03554	0.976948	1.05997	1.08894	0.976948	1.11463		1.46331	0.91987	1.59078	1.67149	0.91987	1.81709
7	2007	6557.31	1266.1	12523.9	5284.69	39.9	165455	0.992649	0.961608	1.03228	1.03965	0.961608	1.08115		1.45256	0.884554	1.64213	1.73775	0.884554	1.96455
8	2007	9377.14	1827.6	13248.7	7104	51.5	142646	1.03117	0.953766	1.08115	1.03117	0.953766	1.08115		1.49783	0.843657	1.7754	1.79191	0.843657	2.12398
9	2007	9670.45	1024.33	26802.4	12494	49.8	33792.3	1.09739	1	1.09739	1.1001	1	1.1001		1.64371	0.843657	1.94831	1.97128	0.843657	2.33659
10	2007	20948	4618.14	51147.3	26018.5	121.8	278289	1.08151	1.00112	1.08031	1.08971	1.00112	1.08849		1.77769	0.844599	2.10477	2.14812	0.844599	2.54337
11	2007	14524.1	3405	38244.5	18753.7	79.7	264278	1.08514	0.988111	1.0982	1.08574	0.988111	1.0988		1.92905	0.834558	2.31146	2.33229	0.834558	2.79465
12	2007	7739.35	3818	14472.5	7360.92	57.2	139931	1.0752	0.994495	1.08115	1.0752	0.994495	1.08115		2.07412	0.829964	2.49904	2.50769	0.829964	3.02144
13	2007	7587.13	2015.33	18857.8	9248.53	44.6	91084.7	1.07428	1.0041	1.0699	1.09317	1.0041	1.08871		2.22819	0.833366	2.67372	2.74132	0.833366	3.28946
14	2007	5052.54	2369.6	11572.7	5800.25	62.1	111428	1.04995	1.01872	1.03065	1.09941	1.01872	1.07921		2.33948	0.848966	2.75568	3.01383	0.848966	3.55001
15	2007	29176.6	6081.4	52397.9	25776.9	182.2	303920	1.05024	0.973589	1.07873	1.0526	0.973589	1.08115		2.45701	0.826544	2.97263	3.17236	0.826544	3.8381
16	2007	17837.8	5773	28427.3	15012.5	156.4	304532	1.03184	0.954393	1.08115	1.03184	0.954393	1.08115		1.03184	0.954393	1.08115	1.03184	0.954393	1.08115
17	2007	12143.1	3584	20416.6	9333.4	70.8	160489	1.11044	1.02709	1.08115	1.11044	1.02709	1.08115		1.14581	0.980249	1.16889	1.14581	0.980249	1.16889
18	2007	11629	3883.41	16780.3	9439.6	90.4	257189	1.08546	1.00399	1.08115	1.08546	1.00399	1.08115		1.24373	0.984156	1.26375	1.24373	0.984156	1.26375
19	2007	22217.1	5402.65	48040.2	31777	120.3	280597	1.08115	1	1.08115	1.07547	1	1.07547		1.34466	0.984156	1.36631	1.33759	0.984156	1.35912
20	2007	5997.38	2769	11182.1	5823.41	97.4	607675	1.06094	0.981304	1.08115	1.06094	0.981304	1.08115		1.4266	0.965756	1.47719	1.4191	0.965756	1.46942
21	2007	1057	400	2742.33	1254.17	2.6	12905.8	1.0779	0.940431	1.14618	1.07874	0.940431	1.14707		1.53774	0.908227	1.69312	1.53083	0.908227	1.68552
22	2007	5946.9	1620.9	11023.1	4676.13	82.6	105239	1.06893	0.988691	1.08115	1.06893	0.988691	1.08115		1.64373	0.897956	1.83052	1.63635	0.897956	1.8223
23	2007	14214.2	4731.1	21286.9	10562.4	117.9	282204	1.08805	1.00637	1.08115	1.08805	1.00637	1.08115		1.78845	0.90368	1.97907	1.78042	0.90368	1.97019
24	2007	6799.72	2280	6934.57	2884.11	137.5	18370.7	1.14402	1.01254	1.12985	1.14774	1.01254	1.13353		2.04601	0.91501	2.23606	2.04347	0.91501	2.23327
25	2007	7132.63	2573.8	10214.2	4772.52	53.4	97895.3	1.10754	1.02441	1.08115	1.10754	1.02441	1.08115		2.26605	0.937346	2.41752	2.26323	0.937346	2.41451
26	2007	6774.86	2041	12554.3	5757.29	92.7	174229	1.05953	0.979998	1.08115	1.05953	0.979998	1.08115		2.40094	0.918597	2.61371	2.39795	0.918597	2.61045
27	2007	5109.29	1414.8	5767.55	2703.98	52.3	50262.3	1.0814	1.00023	1.08115	1.0814	1.00023	1.08115		2.59638	0.918807	2.82582	2.59315	0.918807	2.8223
28	2007	2095.02	312.44	2422.41	797.35	13.4	38158.4	1.13197	1.047	1.08115	1.13197	1.047	1.08115		2.93902	0.96199	3.05514	2.93536	0.96199	3.05134
29	2007	3077.26	309.5	2851.73	919.11	37	108446	1.12702	1.05897	1.06425	1.14491	1.05897	1.08115		3.31232	1.01872	3.25145	3.36073	1.01872	3.29896
30	2007	6575.92	830.4	9366.55	3523.16	58	167027	1.06817	0.981366	1.08846	1.09265	0.981366	1.1134		3.53813	0.999739	3.53906	3.6721	0.999739	3.67306
1	2008	6327.13	980.9	22683.3	11115	12.3	4918.3	1.07288	1	1.07288	1.07392	1	1.07392		1.07288	1	1.07288	1.07392	1	1.07392
2	2008	5363.59	647.32	13241.2	6719.01	24	27838.2	1.12486	1.06473	1.05648	1.1369	1.06473	1.06778		1.20684	1.06473	1.13347	1.22093	1.06473	1.14671
3	2008	24321.9	3725.66	31630.6	16012	134.5	248711	1.03521	0.980887	1.05539	1.03521	0.980887	1.05539		1.24934	1.04438	1.19625	1.26393	1.04438	1.21022
4	2008	15675.4	1614.1	12994.9	7315.4	130.8	143556	1.07141	1.01519	1.05539	1.07141	1.01519	1.05539		1.33856	1.06024	1.2625	1.35419	1.06024	1.27725
5	2008	14100.3	1103.3	15912.7	8496.2	143.1	130118	1.11094	1.07118	1.03712	1.15616	1.07118	1.07933		1.48705	1.1357	1.30937	1.56566	1.1357	1.37858
6	2008	17801.3	2198.2	28026	13668.6	113.1	235588	1.0539	1.031	1.02221	1.11518	1.031	1.08164		1.5672	1.17091	1.33845	1.74598	1.17091	1.49113
7	2008	7221.36	1281.4	15803.2	6426.1	37.8	152111	0.963657	0.974716	0.988654	1.05741	0.974716	1.08483		1.51024	1.14131	1.32326	1.84621	1.14131	1.61763
8	2008	9979.39	1852.4	14831.4	8314.37	50.6	131772	1.04549	0.990621	1.05539	1.04549	0.990621	1.05539		1.57894	1.1306	1.39655	1.93019	1.1306	1.70722
9	2008	10207.4	1053.24	28744.4	14069.9	44.6	27653.2	1.056	1	1.056	1.06031	1	1.06031		1.66737	1.1306	1.47476	2.0466	1.1306	1.81019
10	2008	22232.2	4648.89	56423.2	30982	113	254750	1.07943	1.03285	1.04509	1.12299	1.03285	1.08727		1.7998	1.16775	1.54126	2.29831	1.16775	1.96816
11	2008	15106.9	3486.5	41421	21462.7	74.1	242736	1.06592	0.995609	1.07062	1.08998	0.995609	1.09479		1.91844	1.16262	1.6501	2.50512	1.16262	2.15472
12	2008	8325.43	3916	16309.6	8851.66	55.6	126896	1.06707	1.01107	1.05539	1.06707	1.01107	1.05539		2.04711	1.17549	1.7415	2.67314	1.17549	2.27406
13	2008	8254.04	2079.78	21722.6	10823	42.9	84392.5	1.01591	0.971969	1.04521	1.06198	0.971969	1.09261		2.07968	1.14254	1.82022	2.83884	1.14254	2.48467
14	2008	5382.96	2404.5	13190	6971.05	58.3	100212	1.05449	1.02061	1.03319	1.11212	1.02061	1.08966		2.19301	1.16609	1.88064	3.15713	1.16609	2.70744
15	2008	30569.9	6187.6	58678.3	30933.3	169.2	257316	1.0716	1.01308	1.05776	1.0716	1.01308	1.05776		2.35002	1.18135	1.98927	3.38317	1.18135	2.86382
16	2008	18976.3	5835	33442.6	18018.5	145.2	303024	1.02024	0.966701	1.05539	1.02024	0.966701	1.05539		1.02024	0.966701	1.05539	1.02024	0.966701	1.05539
17	2008	12844.7	3607	22599.1	11328.9	67	149893	1.09659	1.03904	1.05539	1.09659	1.03904	1.05539		1.11878	1.00444	1.11384	1.11878	1.00444	1.11384
18	2008	12355.3	3910.06	19240.6	11555	84	237190	1.06757	1.01155	1.05539	1.06757	1.01155	1.05539		1.19438	1.01604	1.17553	1.19438	1.01604	1.17553
19	2008	23476.2	5553.67	52709.6	36796.7	113.6	211068	1.05539	1	1.05539	1.05539	1	1.05539		1.26053	1.01604	1.24064	1.26053	1.01604	1.24064
20	2008	6497.05	2799	13158	7021	92.5	560294	1.02461	0.970837	1.05539	1.02461	0.970837	1.05539		1.29155	0.986407	1.30935	1.29155	0.986407	1.30935
21	2008	1135.33	408.4	3064.34	1503.06	2.2	10830.6	1.10851	1.01735	1.0896	1.13463	1.01735	1.11528		1.43169	1.00352	1.42667	1.46544	1.00352	1.4603
22	2008	6472.36	1646.4	12269.4	5793.66	78.2	101231	1.11314	1.05472	1.05539	1.11314	1.05472	1.05539		1.59367	1.05844	1.50569	1.63124	1.05844	1.54118
23	2008	15145.1	4740	23774.3	12601.2	114.8	247702	1.06821	1.01215	1.05539	1.06821	1.01215	1.05539		1.70238	1.0713	1.58908	1.7425	1.0713	1.62653
24	2008	7083.99	2292.1	7625.17	3561.56	123.6	13667	1.17652	1.06133	1.10853	1.21474	1.06133	1.14454		2.00288	1.13701	1.76154	2.11669	1.13701	1.86163
25	2008	7510.82	2638.4	10966.6	5692.12	50.2	91916.8	1.11086	1.05256	1.05539	1.11086	1.05256	1.05539		2.22491	1.19677	1.8591	2.35134	1.19677	1.96474
26	2008	7417.46	2069	14583	7314.58	88.9	132473	1.09374	1.03634	1.05539	1.09374	1.03634	1.05539		2.43348	1.24026	1.96207	2.57175	1.24026	2.07356
27	2008	5346.33	1446.3	6380.93	3166.82	50.2	47814.3	1.05859	1.00303	1.05539	1.05859	1.00303	1.05539		2.57605	1.24402	2.07074	2.72243	1.24402	2.1884
28	2008	2279.15	317.18	2636.22	1018.62	13.5	37305.1	1.17389	1.11229	1.05539	1.17389	1.11229	1.05539		3.02401	1.38372	2.18543	3.19584	1.38372	2.30961
29	2008	3229.26	303.9	3281.86	1203.92	34.8	101696	1.1382	1.12399	1.01264	1.20509	1.12399	1.07214		3.44193	1.55529	2.21305	3.85126	1.55529	2.47624
30	2008	7069.39	847.6	10155.9	4183.21	58.5	160324	1.09506	1.03825	1.05471	1.12241	1.03825	1.08106		3.7691	1.61478	2.33412	4.3227	1.61478	2.67696
1	2009	6570.34	998.3	24292.1	12153	11.9	6570	1.01749	1	1.01749	1	1	1		1.01749	1	1.01749	1	1	1
2	2009	5874.09	677.13	16142.5	7521.85	23.7	73073	0.940782	0.95944	0.980553	0.957155	0.95944	0.997618		0.957238	0.95944	0.997704	0.957155	0.95944	0.997618
3	2009	25418.8	3792.49	36179.7	17235.5	125.3	301707	0.941067	0.989165	0.951375	0.943282	0.989165	0.953614		0.900825	0.949045	0.949191	0.902866	0.949045	0.951342
4	2009	15575.8	1630.6	15376.3	7358.31	126.8	185602	0.85008	0.892574	0.952392	0.85008	0.892574	0.952392		0.765773	0.847093	0.904001	0.767509	0.847093	0.90605
5	2009	15343.5	1142.5	20103.2	9740.25	139.9	58606	0.945511	0.975071	0.969685	0.969989	0.975071	0.994789		0.724047	0.825975	0.876596	0.744475	0.825975	0.901328
6	2009	19111.9	2277.1	32414.2	15212.5	105.1	206002	0.98756	1.00768	0.980035	1.0027	1.00768	0.995059		0.71504	0.832318	0.859095	0.746485	0.832318	0.896875
7	2009	7697.77	1297.3	19335.1	7278.75	36.3	46768	0.965911	1.06276	0.90887	0.993339	1.06276	0.934678		0.690665	0.884555	0.780805	0.741513	0.884555	0.838289
8	2009	10466.7	1877	16995	8587	49	165226	0.901306	0.946361	0.952392	0.901306	0.946361	0.952392		0.622501	0.837108	0.743633	0.66833	0.837108	0.79838
9	2009	10367.4	1064.42	31330.2	15046.5	37.9	26430	0.990654	1	0.990654	1	1	1		0.616683	0.837108	0.736683	0.66833	0.837108	0.79838
10	2009	23709.3	4726.54	63734	34457.3	107.4	460498	0.999154	1.02312	0.976577	1.02599	1.02312	1.00281		0.616161	0.856461	0.719427	0.685703	0.856461	0.800624
11	2009	15566.9	3591.98	45670.9	22990.3	70.1	403322	0.988827	0.999804	0.989021	1.01695	0.999804	1.01715		0.609277	0.856293	0.711529	0.697323	0.856293	0.814351
12	2009	8895.9	3988	18574.2	10062.8	53.8	174903	0.998225	1.04812	0.952392	0.998225	1.04812	0.952392		0.608195	0.897501	0.677654	0.696085	0.897501	0.775581
13	2009	8916.46	2168.86	25120.6	12236.5	42	86769	0.993342	1.06659	0.931326	1.02406	1.06659	0.960129		0.604146	0.957264	0.631117	0.712835	0.957264	0.744658
14	2009	5812.54	2445.2	15077	7655.18	56.4	98501	0.960698	0.997474	0.96313	0.999748	0.997474	1.00228		0.580401	0.954846	0.607848	0.712655	0.954846	0.746355
15	2009	32420.2	6294.2	66813.2	33896.7	159	440429	0.962378	1.06866	0.900546	1.01145	1.06866	0.946467		0.558566	1.02041	0.547395	0.720817	1.02041	0.706401
16	2009	19751.2	5948.78	40366.8	19480.5	135.5	167705	0.895686	1.07961	0.829635	0.895686	1.07961	0.829635		0.895686	1.07961	0.829635	0.895686	1.07961	0.829635
17	2009	13707.8	3622	25593.7	12961.1	64.4	134207	1.01021	1.17286	0.861324	1.01021	1.17286	0.861324		0.90483	1.26623	0.714584	0.90483	1.26623	0.714584
18	2009	13331	3935.21	22279.6	13059.7	81.2	117552	0.976054	1.13196	0.862267	0.976054	1.13196	0.862267		0.883163	1.43333	0.616163	0.883163	1.43333	0.616163
19	2009	24653.7	5688.62	59384.2	39482.6	107	497287	0.952392	1	0.952392	1	1	1		0.841117	1.43333	0.586828	0.883163	1.43333	0.616163
20	2009	7074.96	2849	16475.2	7759.16	89	115739	0.882622	0.966573	0.913146	0.905371	0.966573	0.936681		0.742389	1.38542	0.53586	0.79959	1.38542	0.577148
21	2009	1232.52	424.56	3446.83	1654.21	2.2	32538	0.989933	0.966691	1.02404	0.997279	0.966691	1.03164		0.734915	1.33927	0.548744	0.797415	1.33927	0.59541
22	2009	7029.82	1513	13889.3	6530.01	74.6	547930	0.995641	1.04541	0.952392	0.995641	1.04541	0.952392		0.731712	1.40009	0.522619	0.793939	1.40009	0.567064
23	2009	16321.7	4756.62	26907.5	14151.3	113.5	283179	0.992239	1.04184	0.952392	0.992239	1.04184	0.952392		0.726033	1.45867	0.497738	0.787777	1.45867	0.540067
24	2009	7566.33	1841.92	8525.86	3912.68	117.5	44692	0.910026	0.942193	0.96586	0.817596	0.942193	0.867758		0.660709	1.37434	0.480745	0.644083	1.37434	0.468647
25	2009	8032.06	2684.8	12601.3	6169.75	49.9	87884	0.943298	1.0347	0.911666	0.943298	1.0347	0.911666		0.623246	1.42203	0.438279	0.607562	1.42203	0.42725
26	2009	8043.6	2060	17083.5	8169.8	80.4	92386	0.953439	1.10084	0.866099	0.953439	1.10084	0.866099		0.594227	1.56543	0.379593	0.579274	1.56543	0.370041
27	2009	5481.6	1488.63	7145.2	3387.56	50	39746	0.955285	1.09727	0.8706	0.955285	1.09727	0.8706		0.567656	1.71771	0.330473	0.553372	1.71771	0.322157
28	2009	2348.17	303.26	2983.75	1081.27	13.6	6065	0.999242	1.22133	0.818159	1.10289	1.22133	0.903023		0.567226	2.09788	0.27038	0.610307	2.09788	0.290916
29	2009	3387.65	328.5	3893.83	1353.31	31.4	25508	0.947422	0.994981	0.952201	0.984761	0.994981	0.989728		0.537402	2.08736	0.257456	0.601007	2.08736	0.287927
30	2009	7525.56	866.15	11045.5	4277.05	59	54004	0.941293	0.999454	0.941807	0.963439	0.999454	0.963966		0.505853	2.08621	0.242474	0.579033	2.08621	0.277552
1	2010	6954.05	1031.6	26410	14113.6	11.5	4882	1.07404	1	1.07404	1.07602	1	1.07602		1.07404	1	1.07404	1.07602	1	1.07602
2	2010	6818.08	728.7	19773.2	9224.46	23.5	22218	1.01951	0.957104	1.0652	1.03184	0.957104	1.07808		1.095	0.957104	1.14407	1.11028	0.957104	1.16004
3	2010	27531.1	3865.14	41113.2	20394.3	123.4	217965	1.04128	1.00849	1.03251	1.04128	1.00849	1.03251		1.1402	0.965233	1.18127	1.15611	0.965233	1.19775
4	2010	16808	1685.9	18117	9200.86	124.9	137669	1.06124	1.02893	1.03141	1.06124	1.02893	1.03141		1.21003	0.993154	1.21837	1.22692	0.993154	1.23538
5	2010	16820.3	1184.7	24704.2	11672	139.4	91290	1.00507	0.950348	1.05758	1.02326	0.950348	1.07672		1.21617	0.943842	1.28853	1.25546	0.943842	1.33015
6	2010	20946.5	2317.5	37827.1	18457.3	102.2	201755	1.07055	1.01349	1.0563	1.08803	1.01349	1.07354		1.30197	0.956575	1.36107	1.36597	0.956575	1.42798
7	2010	8297.31	1311.6	23459.7	8667.58	35.6	131085	1.01319	0.909328	1.11422	1.03989	0.909328	1.14358		1.31915	0.869841	1.51654	1.42046	0.869841	1.63301
8	2010	11233.5	1932	19478.6	10368.6	49	112487	1.05352	1.02143	1.03141	1.05352	1.02143	1.03141		1.38974	0.888486	1.56417	1.49648	0.888486	1.6843
9	2010	11201.1	1090.76	33418.4	17166	35.8	21575	1.07504	1	1.07504	1.07855	1	1.07855		1.49403	0.888486	1.68155	1.61403	0.888486	1.81661
10	2010	25773.7	4754.68	72248.8	41425.5	105	256291	1.08938	1.02969	1.05796	1.10532	1.02969	1.07345		1.62756	0.914869	1.77901	1.78402	0.914869	1.95003
11	2010	16865.3	3636.02	50589.8	27722.3	67.8	244085	1.0947	1.03328	1.05944	1.10321	1.03328	1.06768		1.78169	0.945312	1.88476	1.96815	0.945312	2.08201
12	2010	9706.6	4050	21360.4	12359.3	53.2	114827	1.06801	1.03548	1.03141	1.06801	1.03548	1.03141		1.90286	0.978856	1.94396	2.10201	0.978856	2.14741
13	2010	9808.52	2241.59	28761.9	14737.1	40.9	82946	1.06282	0.958765	1.10853	1.07785	0.958765	1.1242		2.0224	0.938493	2.15494	2.26564	0.938493	2.41412
14	2010	6354.88	2498.8	17123.1	9451.26	55.7	117786	1.09145	1.04477	1.04468	1.11343	1.04477	1.06572		2.20736	0.980509	2.25124	2.52264	0.980509	2.57279
15	2010	34807.8	6401.9	75986.4	39169.9	153.8	295128	1.01607	0.945454	1.07469	1.03129	0.945454	1.09079		2.24282	0.927025	2.41938	2.60158	0.927025	2.80637
16	2010	21437.8	6042	48323.9	23092.4	133.9	295574	0.990219	0.836318	1.18402	0.990219	0.836318	1.18402		0.990219	0.836318	1.18402	0.990219	0.836318	1.18402
17	2010	15137.6	3645	29253	15967.6	63.3	165199	1.07785	0.945102	1.14046	1.07785	0.945102	1.14046		1.06731	0.790406	1.35033	1.06731	0.790406	1.35033
18	2010	14880.1	3982.73	26179.3	16038	80.1	187886	1.04512	0.917404	1.13921	1.04512	0.917404	1.13921		1.11547	0.725122	1.53831	1.11547	0.725122	1.53831
19	2010	26908	5870.48	67098.9	46013.1	105.1	234412	1.03141	1	1.03141	1.03141	1	1.03141		1.1505	0.725122	1.58663	1.1505	0.725122	1.58663
20	2010	7918.97	2903	21150.6	9569.85	90.4	492678	0.96227	0.932867	1.03152	1.00352	0.932867	1.07574		1.10709	0.676443	1.63664	1.15455	0.676443	1.7068
21	2010	1358.51	439.65	3985.96	2064.5	2.9	9233	1.06519	0.976487	1.09084	1.05674	0.976487	1.08218		1.17927	0.660538	1.78532	1.22006	0.660538	1.84707
22	2010	7855.52	1539.95	15858.8	7925.58	71.9	865490	1.06298	1.03061	1.03141	1.06298	1.03061	1.03141		1.25354	0.680757	1.84139	1.2969	0.680757	1.90509
23	2010	17891.8	4772.53	30632.1	17185.5	113.1	250818	1.06675	1.03427	1.03141	1.06675	1.03427	1.03141		1.33722	0.704084	1.89923	1.38347	0.704084	1.96493
24	2010	8175.43	1770.9	9657.2	4602.16	114.9	16040	1.1294	1.03727	1.08882	1.18304	1.03727	1.14053		1.51026	0.730326	2.06792	1.63671	0.730326	2.24106
25	2010	8674.17	2765.9	15286.6	7224.18	50.1	89323	0.965221	0.89581	1.07748	0.965221	0.89581	1.07748		1.45773	0.654233	2.22816	1.57978	0.654233	2.41471
26	2010	8882.11	2074	20338	10123.5	77.9	121395	1.04085	0.917716	1.13417	1.04085	0.917716	1.13417		1.51728	0.6004	2.52712	1.64432	0.6004	2.7387
27	2010	5923.13	1499.56	8079.31	4120.75	55.2	45061	1.07579	0.953456	1.12831	1.07579	0.953456	1.12831		1.63228	0.572455	2.85137	1.76894	0.572455	3.0901
28	2010	2568.26	307.65	3470.37	1350.43	14.3	44714	1.00785	0.839433	1.20063	0.969167	0.839433	1.15455		1.64509	0.480538	3.42344	1.7144	0.480538	3.56767
29	2010	3681.1	326	4638.3	1689.65	31.1	92801	1.07686	1.04127	1.03419	1.12111	1.04127	1.07668		1.77154	0.500368	3.54047	1.92204	0.500368	3.84125
30	2010	8290.2	894.65	12315.2	5437.47	58.8	162864	1.1612	1.05951	1.09598	1.1724	1.05951	1.10655		2.05711	0.530143	3.88029	2.2534	0.530143	4.25055
1	2011	6995.4	1069.7	28566.4	16251.9	9.7883	7118	1.06022	1	1.06022	1	1	1		1.06022	1	1.06022	1	1	1
2	2011	7598.45	763.16	23989.4	11307.3	23.09	24294	1.0292	0.976025	1.05448	1.04861	0.976025	1.07437		1.09118	0.976025	1.11798	1.04861	0.976025	1.07437
3	2011	29498.3	3962.42	47274.1	24515.8	141.213	194002	1.04543	1.01883	1.02611	1.04543	1.01883	1.02611		1.14075	0.994407	1.14717	1.09625	0.994407	1.10242
4	2011	18315.1	1738.89	21333.5	11237.5	139.905	91108	1.03722	1.01083	1.02611	1.03722	1.01083	1.02611		1.18321	1.00517	1.17712	1.13705	1.00517	1.1312
5	2011	18736.9	1249.3	29781.4	14359.9	140.94	92274	1.04219	0.983155	1.06004	1.05475	0.983155	1.07282		1.23312	0.988241	1.24779	1.1993	0.988241	1.21357
6	2011	22712.2	2364.88	43921.2	22226.7	112.617	110369	1.06322	1.00628	1.05658	1.07741	1.00628	1.07069		1.31108	0.994448	1.3184	1.29214	0.994448	1.29935
7	2011	9103.04	1337.78	27419.5	10568.8	41.3191	78701	1.06886	1.01089	1.05735	1.08318	1.01089	1.07151		1.40136	1.00528	1.394	1.39962	1.00528	1.39227
8	2011	12118.5	1977.8	22277.8	12582	52.1896	102372	1.061	1.03401	1.02611	1.061	1.03401	1.02611		1.48685	1.03946	1.4304	1.48499	1.03946	1.42862
9	2011	11270.5	1104.33	35311.2	19195.7	24.0101	27357	1.06362	1	1.06362	1.06617	1	1.06617		1.58143	1.03946	1.52139	1.58325	1.03946	1.52314
10	2011	27589	4758.23	81537.3	49110.3	105.38	239319	1.07659	1.01911	1.0564	1.09048	1.01911	1.07003		1.70255	1.05933	1.60719	1.7265	1.05933	1.6298
11	2011	17827.3	3674.11	55618.6	32318.8	66.2048	191149	1.07074	1.00317	1.06735	1.08196	1.00317	1.07854		1.82298	1.06269	1.71544	1.868	1.06269	1.75781
12	2011	10570.2	4120.9	24606.1	15300.6	52.9474	94089	1.07469	1.04734	1.02611	1.07469	1.04734	1.02611		1.95914	1.113	1.76023	2.00752	1.113	1.8037
13	2011	10652.6	2459.99	33034.8	17560.2	38.9175	95915	1.05203	0.991903	1.06062	1.06781	0.991903	1.07653		2.06107	1.10399	1.86693	2.14366	1.10399	1.94174
14	2011	6928.17	2532.6	19412.8	11702.8	58.4061	117140	1.10367	1.04333	1.05784	1.11546	1.04333	1.06914		2.27473	1.15182	1.9749	2.39116	1.15182	2.07598
15	2011	37132	6485.6	85728.8	45361.8	182.74	140786	1.11758	1.09739	1.0184	1.14291	1.09739	1.04148		2.54219	1.26399	2.01123	2.73288	1.26399	2.1621
16	2011	23061.9	6198	56887.2	26931	137.05	193602	0.990677	0.965472	1.02611	0.990677	0.965472	1.02611		0.990677	0.965472	1.02611	0.990677	0.965472	1.02611
17	2011	16579.2	3672	33811.5	19632.3	66.564	144719	1.06374	1.03668	1.02611	1.06374	1.03668	1.02611		1.05383	1.00088	1.05289	1.05383	1.00088	1.05289
18	2011	16160.9	4005.03	30560.3	19669.6	68.553	170947	1.05062	1.02389	1.02611	1.05062	1.02389	1.02611		1.10717	1.0248	1.08038	1.10717	1.0248	1.08038
19	2011	28480	5960.74	75620.1	53210.3	84.7728	243959	1.02611	1	1.02611	1.02611	1	1.02611		1.13608	1.0248	1.10859	1.13608	1.0248	1.10859
20	2011	8591.36	2936	26495.4	11720.9	52.1023	204914	1.01481	0.987333	1.02783	1.05484	0.987333	1.06838		1.1529	1.01182	1.13944	1.19838	1.01182	1.18439
21	2011	1600.62	459.22	4615.91	2522.66	3.2572	12500	1.05854	0.957865	1.1051	1.0615	0.957865	1.10819		1.22039	0.969186	1.25919	1.27208	0.969186	1.31253
22	2011	8791.96	1585.16	18261.5	10011.4	58.6929	580280	1.09698	1.06907	1.02611	1.09698	1.06907	1.02611		1.33874	1.03613	1.29207	1.39544	1.03613	1.34679
23	2011	19696.2	4785.47	34885.1	21026.7	90.2006	129126	1.07435	1.04702	1.02611	1.07435	1.04702	1.02611		1.43828	1.08484	1.3258	1.49919	1.08484	1.38195
24	2011	9067.85	1792.8	11049.5	5701.84	110.428	65507	0.995606	0.926285	1.07484	0.973821	0.926285	1.05132		1.43196	1.00487	1.42502	1.45995	1.00487	1.45287
25	2011	9540.28	2857.24	18589.3	8893.12	69.1226	175356	1.01231	0.986553	1.02611	1.01231	0.986553	1.02611		1.44958	0.991358	1.46222	1.47792	0.991358	1.4908
26	2011	9760.77	2059	23910.4	12512.3	91.6839	106490	1.05131	1.02456	1.02611	1.05131	1.02456	1.02611		1.52396	1.0157	1.50039	1.55374	1.0157	1.52972
27	2011	6495.78	1500.26	9211.86	5020.37	62.3902	96072	1.06853	1.04134	1.02611	1.06853	1.04134	1.02611		1.62839	1.0577	1.53956	1.66022	1.0577	1.56966
28	2011	3189.03	309.18	4077.2	1670.44	15.6602	40586	1.0628	1.04049	1.02144	1.06765	1.04049	1.02611		1.73066	1.10052	1.57258	1.77254	1.10052	1.61063
29	2011	4316.33	339.6	5347.25	2102.21	41.0385	111550	1.1032	1.04322	1.05749	1.11563	1.04322	1.06941		1.90927	1.14809	1.66299	1.9775	1.14809	1.72242
30	2011	9926.5	953.34	13790.3	6610.05	76.3055	187630	1.09791	1.03275	1.06309	1.1041	1.03275	1.06909		2.0962	1.18569	1.76791	2.18336	1.18569	1.84142
1	2012	7177.68	1107.3	31295	17879.4	9.3849	6300	1.00729	1	1.00729	1.0079	1	1.0079		1.00729	1	1.00729	1.0079	1	1.0079
2	2012	8208.01	803.14	28744	12893.9	22.4521	26500	0.965812	1.02758	0.939891	1.03955	1.02758	1.01165		0.972856	1.02758	0.946746	1.04777	1.02758	1.01965
3	2012	30250.2	4085.74	53843.4	26575	134.12	191800	0.960573	0.998364	0.962146	0.964024	0.998364	0.965603		0.934499	1.0259	0.910909	1.01007	1.0259	0.984576
4	2012	19335.6	1790.17	24457.2	12112.8	130.175	86700	0.957046	0.986275	0.970363	0.963701	0.986275	0.977112		0.894358	1.01182	0.883912	0.973409	1.01182	0.96204
5	2012	19785.7	1304.9	35686.1	15880.6	138.493	90800	0.940793	0.937161	1.00387	0.949236	0.937161	1.01288		0.841405	0.948236	0.887337	0.923995	0.948236	0.974436
6	2012	23526.4	2423.82	50459.4	24846.4	105.871	102200	0.992552	0.996666	0.995872	1.00125	0.996666	1.0046		0.835138	0.945075	0.883674	0.925149	0.945075	0.978916
7	2012	9443.04	1355.9	31625.6	11939.2	40.3482	76300	0.999813	1.00105	0.998768	1.00913	1.00105	1.00808		0.834982	0.946064	0.882586	0.933596	0.946064	0.986822
8	2012	12757.8	2058	25630.9	13691.6	51.43	98200	0.945828	0.99216	0.953302	0.945828	0.99216	0.953302		0.78975	0.938647	0.84137	0.883021	0.938647	0.940739
9	2012	11362.2	1115.5	37212.1	20181.7	22.8218	26200	1.00258	1	1.00258	1.01045	1	1.01045		0.791789	0.938647	0.843543	0.892252	0.938647	0.950573
10	2012	28849.8	4759.53	91434.9	54058.2	99.1967	231400	1.00269	1.01007	0.992695	1.01189	1.01007	1.00181		0.793917	0.948096	0.83738	0.902863	0.948096	0.952291
11	2012	18076.2	3691.24	60810	34665.3	62.5766	185700	0.998671	1.00483	0.993872	1.01348	1.00483	1.00861		0.792862	0.952674	0.832249	0.915031	0.952674	0.960488
12	2012	11357.9	4206.8	28238	17212	51.9589	89400	0.983283	1.02826	0.956263	0.983919	1.02826	0.956881		0.779607	0.979593	0.795849	0.900316	0.979593	0.919072
13	2012	11185.4	2568.93	37812.7	19701.8	37.1251	90600	1.0004	1.00907	0.9914	1.01739	1.00907	1.00825		0.779916	0.988481	0.789004	0.915977	0.988481	0.926651
14	2012	7232.92	2556	21790.8	12948.9	56.7687	100700	1.00424	1.01856	0.985945	1.01905	1.01856	1.00049		0.783225	1.00683	0.777915	0.93343	1.00683	0.927103
15	2012	38899.2	6554.3	96160.1	50013.2	174.881	139400	0.993659	1.00346	0.990234	0.996167	1.00346	0.992732		0.778258	1.01031	0.770318	0.929852	1.01031	0.920365
16	2012	23647.1	6287.5	66476.3	29599.3	127.591	179000	0.967088	0.992875	0.974028	0.972801	0.992875	0.979782		0.967088	0.992875	0.974028	0.972801	0.992875	0.979782
17	2012	17674.7	3687	38803.7	22250.5	62.2367	135300	0.98755	1.03593	0.953302	0.98755	1.03593	0.953302		0.955048	1.02855	0.928542	0.96069	1.02855	0.934027
18	2012	16744.1	4019.31	35377.2	22154.2	64.4959	149600	0.972962	1.02062	0.953302	0.972962	1.02062	0.953302		0.929226	1.04976	0.885181	0.934715	1.04976	0.89041
19	2012	29144	5965.95	85075.3	57067.9	79.9223	238500	0.980314	1	0.980314	0.996643	1	0.996643		0.910933	1.04976	0.867755	0.931577	1.04976	0.88742
20	2012	9154.5	2768	31886	13035.1	50.4123	199600	0.950847	0.965772	0.984547	0.973624	0.965772	1.00813		0.866159	1.01383	0.854346	0.907005	1.01383	0.894635
21	2012	1687.98	483.9	5496.83	2855.54	3.4137	12500	0.962444	0.966584	0.995716	0.971352	0.966584	1.00493		0.833629	0.979949	0.850686	0.881021	0.979949	0.899048
22	2012	9278.41	1633.14	20734.8	11409.6	56.4777	49200	1.04983	1.07938	0.972623	1.05996	1.07938	0.982007		0.875165	1.05773	0.827397	0.933843	1.05773	0.882872
23	2012	20575	4798.3	39594.5	23872.8	86.444	118400	1.0126	1.04932	0.965013	1.0152	1.04932	0.967486		0.886197	1.1099	0.798449	0.948037	1.1099	0.854166
24	2012	9878.38	1825.82	12941.6	6852.2	104.109	64700	1.02605	1.07631	0.953302	1.02605	1.07631	0.953302		0.909281	1.1946	0.761163	0.972732	1.1946	0.814278
25	2012	10433.7	2881.9	22404.6	10309.5	67.2216	169600	0.961848	1.00897	0.953302	0.961848	1.00897	0.953302		0.87459	1.2053	0.725618	0.935621	1.2053	0.776252
26	2012	10625.7	2061	27992.5	14453.7	84.3755	98500	1.00299	1.03504	0.969036	1.00942	1.03504	0.975247		0.877202	1.24753	0.70315	0.94443	1.24753	0.757038
27	2012	7007.04	1491.59	10504.6	5650.2	57.2489	93000	0.986948	1.03529	0.953302	0.986948	1.03529	0.953302		0.865753	1.29156	0.670314	0.932103	1.29156	0.721685
28	2012	3524.06	310.89	4958.56	1893.54	15.3853	41800	0.972342	0.995758	0.976484	0.989046	0.995758	0.99326		0.841808	1.28609	0.65455	0.921893	1.28609	0.716821
29	2012	4562.39	344.5	6187.07	2341.29	40.6633	105400	0.987927	0.999787	0.988138	0.998808	0.999787	0.999021		0.831645	1.28581	0.646786	0.920795	1.28581	0.716119
30	2012	11831.4	1010.44	16130.5	7505.31	79.6128	186300	0.991435	1.00468	0.986819	1.00003	1.00468	0.995379		0.824522	1.29183	0.638261	0.920827	1.29183	0.71281
1	2013	6724	1141	34205.1	19800.8	8.7042	6100	1.01473	1	1.01473	1.01465	1	1.01465		1.01473	1	1.01473	1.01465	1	1.01465
2	2013	7882	847.46	33933.5	14442	21.6832	26200	0.999961	1.10664	0.903599	1.07049	1.10664	0.967336		1.01469	1.10664	0.916911	1.08618	1.10664	0.981508
3	2013	29664	4183.93	60588.4	28443	128.47	174400	0.972062	0.976401	0.995555	0.954949	0.976401	0.978029		0.986344	1.08053	0.912836	1.03724	1.08053	0.959943
4	2013	19761	1844.2	27947.1	12665.2	125.543	78800	0.936498	0.93934	0.996974	0.929363	0.93934	0.989378		0.923709	1.01498	0.910074	0.963977	1.01498	0.949747
5	2013	17681	1408.2	42643.7	16916.5	135.869	9200	0.916972	0.893981	1.02572	0.910421	0.893981	1.01839		0.847015	0.907375	0.933479	0.877625	0.907375	0.967213
6	2013	21721	2518.88	57392.1	27213.2	102.704	84700	0.976955	0.967775	1.00949	0.979446	0.967775	1.01206		0.827496	0.878135	0.942334	0.859586	0.878135	0.978877
7	2013	8645	1415.43	35810.4	13046.4	38.1453	65300	0.976549	0.963197	1.01386	0.978626	0.963197	1.01602		0.80809	0.845817	0.955397	0.841213	0.845817	0.994557
8	2013	11853	2294.4	29588.8	14454.9	48.9094	96100	0.918208	0.938821	0.978044	0.914531	0.938821	0.974127		0.741995	0.79407	0.93442	0.769316	0.79407	0.968825
9	2013	11346	1368.91	39375.2	21818.2	21.5848	25500	1.00407	0.951567	1.05518	0.951416	0.951567	0.999841		0.745016	0.755611	0.985978	0.731939	0.755611	0.968672
10	2013	29205	4759.89	101159	59753.4	94.1679	209200	1.01642	1.01024	1.00612	1.01946	1.01024	1.00913		0.75725	0.763349	0.992011	0.746185	0.763349	0.977516
11	2013	18640	3708.73	66607.5	37756.6	59.3364	174100	1.01024	0.990854	1.01956	1.01366	0.990854	1.02302		0.765001	0.756367	1.01142	0.756378	0.756367	1.00001
12	2013	11696	4275.9	32238.5	19229.3	50.1349	87100	1.0026	1.00456	0.998046	0.983788	1.00456	0.979324		0.766987	0.759815	1.00944	0.744115	0.759815	0.979338
13	2013	11190	2555.86	43213.1	21868.5	36.1003	81200	0.999763	0.978915	1.0213	1.01313	0.978915	1.03495		0.766806	0.743794	1.03094	0.753886	0.743794	1.01357
14	2013	7583	2588.7	24240.7	14410.2	55.7704	93300	1.01497	1.01264	1.0023	1.01164	1.01264	0.999016		0.778284	0.753193	1.03331	0.76266	0.753193	1.01257
15	2013	35358	6580.4	107208	55230.3	164.497	132700	1.00255	0.999226	1.00333	1.00244	0.999226	1.00322		0.780267	0.752609	1.03675	0.764524	0.752609	1.01583
16	2013	21909	6386.57	77043	32191.3	125.398	170700	0.978333	0.972037	1.00648	0.972556	0.972037	1.00053		0.978333	0.972037	1.00648	0.972556	0.972037	1.00053
17	2013	15703	3692	44388	24791.8	59.9353	128100	0.991474	0.999912	0.991561	0.974041	0.999912	0.974127		0.969991	0.971951	0.997984	0.94731	0.971951	0.974648
18	2013	14919	4036.45	40642.5	24621.7	64.1321	140700	0.974161	0.99309	0.980939	0.967396	0.99309	0.974127		0.944928	0.965235	0.978962	0.916424	0.965235	0.949431
19	2013	28480	6117.68	95609.4	62474.8	76.1896	234300	1.00488	1	1.00488	1	1	1		0.949539	0.965235	0.983738	0.916424	0.965235	0.949431
20	2013	9100	2782	36133.8	14449.9	47.1987	175400	1.00584	0.982171	1.0241	1.01919	0.982171	1.0377		0.955081	0.948025	1.00744	0.934014	0.948025	0.98522
21	2013	1720	514.56	6498.02	3177.56	3.2414	12500	0.960773	0.954842	1.00621	0.967134	0.954842	1.01287		0.917615	0.905214	1.0137	0.903317	0.905214	0.997903
22	2013	8049	1683.51	23371.2	12783.3	54.7686	51500	1.00315	1.00787	0.995314	1.00307	1.00787	0.99524		0.920503	0.912337	1.00895	0.906091	0.912337	0.993153
23	2013	19212	4817.31	44473.7	26392.1	81.6706	106500	1.01576	1.01323	1.0025	1.0057	1.01323	0.992567		0.935014	0.924407	1.01147	0.911253	0.924407	0.985771
24	2013	9299	1864.21	15398.9	8086.86	98.6423	63200	0.991855	1.0182	0.974127	0.991855	1.0182	0.974127		0.927398	0.94123	0.985305	0.903831	0.94123	0.960266
25	2013	10072	2912.36	26741.6	11832.3	66.3091	167500	0.961578	0.987117	0.974127	0.961578	0.987117	0.974127		0.891766	0.929104	0.959812	0.869105	0.929104	0.935422
26	2013	10610	2058	32253.5	16205.5	80.6152	95400	1.0044	0.999591	1.00481	0.996544	0.999591	0.996951		0.895688	0.928725	0.964427	0.866101	0.928725	0.93257
27	2013	7287	1504.97	12025.4	6330.69	56.1981	90500	0.978746	1.00474	0.974127	0.978746	1.00474	0.974127		0.876651	0.933128	0.939475	0.847693	0.933128	0.908442
28	2013	3768	314.21	6082.17	2122.06	15.6694	42100	0.948071	0.951884	0.995994	0.954004	0.951884	1.00223		0.831127	0.88823	0.935711	0.808702	0.88823	0.910465
29	2013	4781	351.3	7125.28	2577.57	38.9712	103100	0.976935	0.974121	1.00289	0.980586	0.974121	1.00664		0.811957	0.865244	0.938415	0.793002	0.865244	0.916507
30	2013	13632	1096.59	19203.7	8443.84	82.9431	185900	0.962546	0.963829	0.998669	0.965505	0.963829	1.00174		0.781546	0.833947	0.937166	0.765647	0.833947	0.918101
1	2014	6831	1156.7	37117.6	21330.8	7.8906	6050.4	0.993715	1	0.993715	1	1	1		0.993715	1	0.993715	1	1	1
2	2014	8145	877.21	39266.6	15726.9	20.92	28269.4	1.05204	0.990016	1.06265	1.05204	0.990016	1.06265		1.04543	0.990016	1.05597	1.05204	0.990016	1.06265
3	2014	29320	4202.66	67322.2	29421.2	118.99	168218	0.951246	0.960026	0.990854	0.936292	0.960026	0.975277		0.994458	0.950441	1.04631	0.985016	0.950441	1.03638
4	2014	19863	1862.29	31209.6	12761.5	120.823	72384.8	0.92121	0.93047	0.990048	0.916796	0.93047	0.985305		0.916105	0.884357	1.0359	0.903059	0.884357	1.02115
5	2014	18309	1485.4	47706.5	17770.2	131.244	99468.6	0.931273	0.937158	0.99372	0.946122	0.937158	1.00956		0.853143	0.828782	1.02939	0.854403	0.828782	1.03091
6	2014	21803	2562.23	64015.5	28626.6	99.4597	85405.9	0.95605	0.959296	0.996616	0.957768	0.959296	0.998408		0.815648	0.795047	1.02591	0.81832	0.795047	1.02927
7	2014	8560	1447.17	40038	13803.1	37.2256	66488.2	0.958089	0.959507	0.998523	0.959373	0.959507	0.999861		0.781463	0.762853	1.0244	0.785075	0.762853	1.02913
8	2014	11955	2079.7	33261.1	15039.4	47.2248	94037.6	0.971307	0.954493	1.01762	0.93055	0.954493	0.974915		0.759041	0.728138	1.04244	0.730551	0.728138	1.00331
9	2014	11085	1365.63	41605.8	23567.7	18.8149	24766.3	1.0294	1.02926	1.00013	1.03051	1.02926	1.00121		0.781354	0.749446	1.04258	0.752841	0.749446	1.00453
10	2014	29863	4760.83	110465	65088.3	90.4741	204361	1.01139	1.01594	0.995518	1.01321	1.01594	0.997308		0.790255	0.761396	1.0379	0.762785	0.761396	1.00182
11	2014	18826	3714.15	72396.3	40173	57.4012	166342	0.993652	1.00094	0.992717	0.995427	1.00094	0.99449		0.785239	0.762113	1.03034	0.759297	0.762113	0.996305
12	2014	12011	4311	36511.4	20848.8	49.2966	81750.8	0.981347	0.987253	0.994018	0.967608	0.987253	0.980101		0.770592	0.752399	1.02418	0.734701	0.752399	0.976479
13	2014	12110	2648.51	49106	24055.8	35.5957	77630.9	0.977616	0.984113	0.993397	0.981384	0.984113	0.997227		0.753343	0.740446	1.01742	0.721025	0.740446	0.973771
14	2014	8055	2603.3	26519.7	15714.6	53.4415	79691	1.00377	1.02797	0.976461	0.996807	1.02797	0.96969		0.756181	0.761152	0.993469	0.718723	0.761152	0.944256
15	2014	36511	6606.5	118792	59426.6	159.024	130511	0.978864	0.990248	0.988504	0.978333	0.990248	0.987968		0.740199	0.753729	0.982048	0.70315	0.753729	0.932895
16	2014	22890	6520.03	88180.4	34938.2	119.818	158863	0.966958	0.980888	0.985799	0.974193	0.980888	0.993175		0.966958	0.980888	0.985799	0.974193	0.980888	0.993175
17	2014	16320	3687.5	50515.3	27379.2	58.3759	125810	0.992016	1.00074	0.991278	0.970411	1.00074	0.96969		0.959238	0.981617	0.977201	0.945368	0.981617	0.963072
18	2014	15317	4044.13	46258.6	27037.3	62.3689	133708	0.990912	0.994948	0.995943	0.964791	0.994948	0.96969		0.95052	0.976658	0.973237	0.912082	0.976658	0.933881
19	2014	29593	6183.23	107018	67809.9	73.0147	235500	0.985947	1	0.985947	0.993171	1	0.993171		0.937162	0.976658	0.95956	0.905854	0.976658	0.927503
20	2014	9515	2795	40404.1	15672.9	46.6589	161863	0.982864	0.989282	0.993512	0.987975	0.989282	0.998678		0.921103	0.96619	0.953334	0.894961	0.96619	0.926278
21	2014	1820	543.1	7608.9	3500.72	3.2564	10783.8	0.956679	0.957672	0.998963	0.955738	0.957672	0.997981		0.8812	0.925293	0.952346	0.855348	0.925293	0.924407
22	2014	8593	1696.94	26250.3	14262.6	52.6944	53359.8	1.00266	1.01951	0.983472	1.00206	1.01951	0.982881		0.883545	0.943348	0.936605	0.857109	0.943348	0.908583
23	2014	19879	4833	49441.3	28536.7	79.6402	105322	0.986648	1.00343	0.983278	0.985744	1.00343	0.982378		0.871747	0.94658	0.920944	0.844891	0.94658	0.892571
24	2014	9709	1909.69	18140.3	9266.39	92.5787	67249.8	0.972699	1.0031	0.96969	0.972699	1.0031	0.96969		0.847947	0.949517	0.89303	0.821824	0.949517	0.865518
25	2014	10455	2962.25	31707	12814.6	63.6683	162472	0.945683	0.941963	1.00395	0.913412	0.941963	0.96969		0.80189	0.89441	0.896557	0.750664	0.89441	0.839284
26	2014	11222	2067	36670	17689.9	78.0954	95565.2	0.984127	0.994383	0.989686	0.987114	0.994383	0.99269		0.789161	0.889386	0.88731	0.740991	0.889386	0.833149
27	2014	7521	1519.86	13721.3	6836.82	57.5649	88586.3	0.946467	0.976051	0.96969	0.946467	0.976051	0.96969		0.746915	0.868086	0.860416	0.701323	0.868086	0.807896
28	2014	3992	317.3	7434.54	2303.32	15.4276	41372.6	0.91606	0.922369	0.99316	0.919747	0.922369	0.997157		0.684219	0.800695	0.854531	0.64504	0.800695	0.805599
29	2014	4946	357.2	8484.15	2752.1	37.7056	99820.8	0.919485	0.924828	0.994223	0.922483	0.924828	0.997465		0.629129	0.740505	0.849594	0.595038	0.740505	0.803557
30	2014	14926	1135.24	22869	9273.46	85.2981	186960	0.945883	0.9538	0.9917	0.948904	0.9538	0.994867		0.595082	0.706294	0.842542	0.564634	0.706294	0.799433
1	2015	6853	1186.1	40061	23014.6	7.1172	4738.1	1.00254	1	1.00254	1.00187	1	1.00187		1.00254	1	1.00254	1.00187	1	1.00187
2	2015	8260	896.8	43457.6	16538.2	18.59	28057.9	1.02861	0.977591	1.05219	1.02861	0.977591	1.05219		1.03122	0.977591	1.05486	1.03054	0.977591	1.05416
3	2015	29395	4212.5	73841.4	29806.1	110.837	136538	0.943624	0.952645	0.990531	0.938428	0.952645	0.985077		0.973086	0.931297	1.04487	0.967089	0.931297	1.03843
4	2015	19384	1872.76	34270.1	12766.5	112.064	68708.6	0.926517	0.93966	0.986013	0.920602	0.93966	0.979718		0.901581	0.875102	1.03026	0.890304	0.875102	1.01737
5	2015	18927	1463.7	52741.3	17831.5	123.095	97402.3	0.919435	0.967815	0.950011	0.973735	0.967815	1.00612		0.828945	0.846937	0.978756	0.866921	0.846937	1.0236
6	2015	21667	2409.89	66728.1	28669	96.8767	79694	0.974312	0.974679	0.999624	0.97418	0.974679	0.999489		0.807651	0.825492	0.978388	0.844537	0.825492	1.02307
7	2015	8142	1480.6	44524.2	14063.1	36.2928	62737.7	0.926176	0.92499	1.00128	0.927383	0.92499	1.00259		0.748027	0.763572	0.979642	0.783209	0.763572	1.02572
8	2015	12126	2013.7	36913	15083.7	45.6331	91144.3	0.928078	0.932097	0.995688	0.913482	0.932097	0.980028		0.694227	0.711723	0.975417	0.715448	0.711723	1.00523
9	2015	11387	1361.51	44563.1	25123.5	17.0844	22716	1.00354	0.99911	1.00443	1.0035	0.99911	1.00439		0.696683	0.71109	0.97974	0.717952	0.71109	1.00965
10	2015	30235	4758.5	120415	70116.4	83.5059	201297	1.00084	1.00386	0.996986	1.00072	1.00386	0.996865		0.697267	0.713838	0.976787	0.718467	0.713838	1.00649
11	2015	19610	3733.65	78846.5	42886.5	53.7826	155577	0.993591	1.00267	0.990941	0.993498	1.00267	0.990848		0.692798	0.715747	0.967938	0.713796	0.715747	0.997274
12	2015	12332	4342.1	40881.2	22005.6	48.0073	82851.3	0.953652	0.972268	0.980853	0.950076	0.972268	0.977175		0.660689	0.695898	0.949405	0.67816	0.695898	0.974511
13	2015	12180	2768.41	55470.5	25979.8	33.7882	72646	0.977311	0.98304	0.994173	0.97885	0.98304	0.995738		0.645698	0.684095	0.943872	0.663817	0.684095	0.970358
14	2015	8440	2615.8	29305.8	16723.8	52.8065	92043.6	0.974835	0.99328	0.98143	0.963041	0.99328	0.969556		0.629449	0.679498	0.926344	0.639283	0.679498	0.940816
15	2015	37945	6632.5	130898	63002.3	152.567	125425	0.969994	0.974892	0.994976	0.968535	0.974892	0.993478		0.610562	0.662438	0.92169	0.619168	0.662438	0.93468
16	2015	23161	6636	99464.2	37002.2	114.425	150195	0.959324	0.966948	0.992116	0.959204	0.966948	0.991991		0.959324	0.966948	0.992116	0.959204	0.966948	0.991991
17	2015	16404	3658	57006.6	29550.2	55.1358	118885	0.982679	0.986425	0.996202	0.961355	0.986425	0.974585		0.942707	0.953821	0.988348	0.922135	0.953821	0.96678
18	2015	15469	3980.3	51263.5	28902.2	59.5473	124045	0.986415	0.994899	0.991472	0.96461	0.994899	0.969556		0.9299	0.948956	0.97992	0.889501	0.948956	0.937347
19	2015	30145	6219.31	118521	72812.6	67.8341	218740	0.98674	1	0.98674	0.989681	1	0.989681		0.91757	0.948956	0.966926	0.880322	0.948956	0.927675
20	2015	9761	2820	44958.5	16803.1	42.1199	146355	0.978093	0.981202	0.996831	0.980053	0.981202	0.998829		0.897468	0.931118	0.963861	0.862763	0.931118	0.926588
21	2015	1938	555.77	8470.13	3702.76	3.23	8964.2	0.960221	0.960802	0.999396	0.958846	0.960802	0.997965		0.861768	0.894619	0.963279	0.827257	0.894619	0.924703
22	2015	8934	1707.37	29414.4	15717.3	49.5802	50350.7	1.00107	1.01164	0.98955	0.997916	1.01164	0.986434		0.862689	0.905033	0.953213	0.825532	0.905033	0.912158
23	2015	19888	4847.01	54416.7	30053.1	71.7584	101483	0.970901	0.983727	0.986962	0.968404	0.983727	0.984424		0.837585	0.890305	0.940785	0.799449	0.890305	0.89795
24	2015	9948	1946.65	21399.5	10502.6	85.2964	619908	0.960782	0.99095	0.969556	0.960782	0.99095	0.969556		0.804737	0.882248	0.912143	0.768096	0.882248	0.870613
25	2015	10357	2942.5	37072.6	13619.2	58.3739	146676	0.94483	0.937509	1.00781	0.908967	0.937509	0.969556		0.76034	0.827115	0.919267	0.698174	0.827115	0.844108
26	2015	11716	2071	40675.8	18021.9	73.5017	109271	0.935573	0.946793	0.98815	0.935414	0.946793	0.987982		0.711353	0.783106	0.908373	0.653082	0.783106	0.833964
27	2015	7523	1535.69	15531	6790.32	57.0621	83602.5	0.87747	0.905022	0.969556	0.87747	0.905022	0.969556		0.624191	0.708729	0.880719	0.57306	0.708729	0.808574
28	2015	4134	321.41	8926.3	2417.05	15.0766	40034.6	0.895034	0.895716	0.999239	0.89483	0.895716	0.999011		0.558672	0.634819	0.880049	0.512791	0.634819	0.807775
29	2015	5405	362.2	10136.1	2911.77	35.7596	68065.5	0.905946	0.906391	0.999509	0.905748	0.906391	0.999291		0.506127	0.575394	0.879617	0.464459	0.575394	0.807202
30	2015	15651	1195.06	26584.4	9324.8	77.833	183375	0.879169	0.885686	0.992642	0.879035	0.885686	0.992491		0.444971	0.509619	0.873145	0.408276	0.509619	0.80114
1	2016	6962	1220.1	43990.3	25669.1	3.32	2381	1.01992	1	1.01992	1.02028	1	1.02028		1.01992	1	1.01992	1.02028	1	1.02028
2	2016	8245	902.42	47002.8	17885.4	7.06	11023	1.07472	0.991205	1.08426	1.07472	0.991205	1.08426		1.09613	0.991205	1.10586	1.09652	0.991205	1.10625
3	2016	29794	4223.95	80792.3	32070.5	78.94	101585	1.01624	0.985147	1.03156	0.984365	0.985147	0.999206		1.11393	0.976482	1.14076	1.07937	0.976482	1.10537
4	2016	19401	1908.21	36726.2	13050.4	68.64	22816.4	1.01868	0.965911	1.05463	0.965911	0.965911	1		1.13474	0.943195	1.20308	1.04258	0.943195	1.10537
5	2016	19457	1473.96	56395.5	18128.1	62.57	28900	0.956813	0.931101	1.02761	1.00899	0.931101	1.08365		1.08573	0.878209	1.2363	1.05195	0.878209	1.19784
6	2016	21031	2301.16	67091.3	22246.9	50.77	57639.2	0.776876	0.762035	1.01947	0.775322	0.762035	1.01744		0.843478	0.669227	1.26038	0.815601	0.669227	1.21872
7	2016	8014	1501.73	48063.9	14776.8	18.81	16019.9	0.984678	0.962444	1.0231	0.981738	0.962444	1.02005		0.830555	0.644093	1.2895	0.800707	0.644093	1.24315
8	2016	12280	2028.2	39890.3	15386.1	33.82	20200	1.01497	0.963277	1.05367	0.963277	0.963277	1		0.842992	0.62044	1.3587	0.771302	0.62044	1.24315
9	2016	11712	1365.24	48529.6	28178.7	7.42	14400	1.03948	1.01587	1.02324	1.03631	1.01587	1.02012		0.876272	0.630288	1.39027	0.799311	0.630288	1.26817
10	2016	31054	4756.22	131267	77388.3	57.01	134800	1.02445	1.00489	1.01946	1.02081	1.00489	1.01584		0.897696	0.633372	1.41733	0.815941	0.633372	1.28825
11	2016	20276	3760	86567.3	47251.4	26.84	129913	1.02511	1.00092	1.02417	1.0132	1.00092	1.01227		0.920234	0.633952	1.45158	0.82671	0.633952	1.30406
12	2016	12695	4361.6	45780.2	24407.6	28.16	39300	1.05827	0.992219	1.06657	0.992093	0.992219	0.999872		0.973859	0.62902	1.54822	0.820173	0.62902	1.30389
13	2016	12358	2797.03	62348.9	28810.6	18.93	50092.3	1.00425	0.985122	1.01942	0.999927	0.985122	1.01503		0.978003	0.619661	1.57829	0.820113	0.619661	1.32349
14	2016	8747	2637.6	32740.2	18499	27.69	85527	1.00643	0.991874	1.01467	0.990115	0.991874	0.998226		0.984292	0.614626	1.60145	0.812006	0.614626	1.32114
15	2016	38723	6649.7	142283	68024.5	113.45	81530	1.01657	0.975496	1.04211	1.00763	0.975496	1.03295		1.00061	0.599566	1.66888	0.818205	0.599566	1.36466
16	2016	23117	6726.39	111169	40471.8	41.36	48400	1.02402	0.986723	1.0378	0.999211	0.986723	1.01266		1.02402	0.986723	1.0378	0.999211	0.986723	1.01266
17	2016	16850	3633	64052.3	32665.4	28.56	49090	1.05356	0.986596	1.06788	0.986596	0.986596	1		1.07887	0.973497	1.10824	0.985818	0.973497	1.01266
18	2016	15804	3920.41	56618.7	31551.4	34.68	43045.3	1.07039	0.991597	1.07946	0.991597	0.991597	1		1.15481	0.965317	1.1963	0.977534	0.965317	1.01266
19	2016	31241	6279.22	131846	80854.9	35.37	103100	1.04023	1	1.04023	1	1	1		1.20128	0.965317	1.24444	0.977534	0.965317	1.01266
20	2016	10092	2841	49757.2	18317.6	20.11	102739	0.996725	0.978711	1.01841	0.993855	0.978711	1.01547		1.19734	0.944766	1.26734	0.971528	0.944766	1.02833
21	2016	2006	558.14	9379.72	4053.2	1.7	93500	1.0091	0.980622	1.02904	1.00554	0.980622	1.02541		1.20824	0.926458	1.30415	0.976906	0.926458	1.05445
22	2016	9204	1717.52	33104.4	17740.6	28.83	25875	1.05784	0.999676	1.05818	1.0045	0.999676	1.00483		1.27812	0.926158	1.38003	0.981303	0.926158	1.05954
23	2016	20362	4860	59869.9	32934.5	48.83	49900	1.05636	0.997831	1.05866	0.997745	0.997831	0.999914		1.35017	0.924149	1.46098	0.97909	0.924149	1.05945
24	2016	10227	1983.72	25195.6	11776.7	64.71	16300	1.09841	0.962728	1.14094	0.962728	0.962728	1		1.48304	0.889704	1.66689	0.942597	0.889704	1.05945
25	2016	10656	2998.89	42777.7	14788.4	52.62	93500	0.963891	0.942708	1.02247	0.941539	0.942708	0.99876		1.42948	0.838731	1.70434	0.887492	0.838731	1.05814
26	2016	12120	2073	44900.2	19399.6	31.8	20296.7	1.03923	0.994439	1.04504	0.998288	0.994439	1.00387		1.48556	0.834067	1.78111	0.885973	0.834067	1.06223
27	2016	7334	1548.74	17554.1	7200.37	27.2	17400	1.06012	0.939847	1.12797	0.939519	0.939847	0.999651		1.57488	0.783895	2.00904	0.832388	0.783895	1.06186
28	2016	4111	324.28	10450.1	2572.49	11.37	27135.7	0.92598	0.904784	1.02343	0.920606	0.904784	1.01749		1.4583	0.709256	2.05611	0.766301	0.709256	1.08043
29	2016	5592	369.2	11808.4	3168.59	23.69	21437	0.949632	0.928326	1.02295	0.94468	0.928326	1.01762		1.38485	0.658421	2.1033	0.723909	0.658421	1.09946
30	2016	16302	1263.11	29881.1	9649.7	48.07	16400	0.955319	0.916869	1.04194	0.929105	0.916869	1.01334		1.32298	0.603686	2.1915	0.672588	0.603686	1.11414
1	2017	7133	1246.8	47697.2	28014.9	2.01	2232	1.00704	1	1.00704	1.00704	1	1.00704		1.00704	1	1.00704	1.00704	1	1.00704
2	2017	8011.4	894.83	49906.8	18549.2	5.56	9041	1.04591	0.979304	1.06801	1.04591	0.979304	1.06801		1.05328	0.979304	1.07554	1.05328	0.979304	1.07554
3	2017	30385.9	4218.2	86505.4	34016.3	60.24	45512.8	1.03452	1.00327	1.03115	1.00345	1.00327	1.00018		1.08964	0.982508	1.10904	1.05691	0.982508	1.07573
4	2017	20057	1926.2	37527.9	15528.4	57.31	12047	1.18663	1.18188	1.00402	1.18663	1.18188	1.00402		1.293	1.16121	1.1135	1.25417	1.16121	1.08006
5	2017	19915	1425	57996.2	16096.2	54.63	25000	0.918422	0.859934	1.06801	0.918422	0.859934	1.06801		1.18752	0.998561	1.18923	1.15186	0.998561	1.15352
6	2017	20251.3	2343.8	67491	23409.2	38.97	51284.1	1.04463	1.02578	1.01837	1.04564	1.02578	1.01936		1.24052	1.02431	1.21108	1.20443	1.02431	1.17585
7	2017	8015	1488.5	50787.1	14944.5	16.61	14799.7	0.964515	0.950903	1.01431	0.962732	0.950903	1.01244		1.1965	0.974015	1.22842	1.15955	0.974015	1.19048
8	2017	12535.6	2011.1	42711.9	15902.7	29.37	16100	0.973193	0.968721	1.00462	0.973193	0.968721	1.00462		1.16442	0.943549	1.23409	1.12846	0.943549	1.19598
9	2017	11859	1372.65	52234.2	30633	1.85	12900	1.01932	1.00596	1.01327	1.01932	1.00596	1.01327		1.18691	0.949174	1.25047	1.15026	0.949174	1.21185
10	2017	31430.4	4757.8	142182	85869.8	41.07	112032	1.03475	1.01132	1.02317	1.02932	1.01132	1.01781		1.22815	0.959915	1.27944	1.18399	0.959915	1.23343
11	2017	21030	3796	93535.9	51768.3	19.05	122917	1.02866	1.00697	1.02154	1.01755	1.00697	1.0105		1.26335	0.966609	1.307	1.20477	0.966609	1.24639
12	2017	13051	4377.9	50415.6	27018	23.54	29500	1.02196	1.01426	1.00759	1.01444	1.01426	1.00018		1.29109	0.980392	1.31692	1.22217	0.980392	1.24661
13	2017	12890	2805.74	69449.5	32182.1	13.39	24215.3	1.02539	1.00251	1.02282	1.01527	1.00251	1.01273		1.32388	0.982856	1.34697	1.24083	0.982856	1.26248
14	2017	8995.34	2645.6	35948.1	20006.3	21.55	41207	1.01517	0.984796	1.03084	0.984974	0.984796	1.00018		1.34395	0.967912	1.38851	1.22219	0.967912	1.2627
15	2017	38683.7	6560.6	152042	72634.1	73.91	65875	1.00802	1.00374	1.00427	1.00802	1.00374	1.00427		1.35473	0.971528	1.39444	1.23199	0.971528	1.2681
16	2017	22943.8	6766	120834	44552.8	28.63	31200	1.02421	1.01913	1.00499	1.02421	1.01913	1.00499		1.02421	1.01913	1.00499	1.02421	1.01913	1.00499
17	2017	17150	3610	71046.1	35478.1	22.01	44158	0.987926	0.98478	1.00319	0.985981	0.98478	1.00122		1.01184	1.00362	1.0082	1.00985	1.00362	1.00621
18	2017	16171	3817.22	61308	33903	21.46	28616.4	1.01057	1.0073	1.00324	1.00894	1.0073	1.00163		1.02254	1.01095	1.01147	1.01888	1.01095	1.00785
19	2017	31677	6212.7	146251	89705.2	27.68	107200	1.00307	1	1.00307	1.00018	1	1.00018		1.02568	1.01095	1.01458	1.01907	1.01095	1.00803
20	2017	10458.5	2842	51491.7	18523.3	17.73	48785.1	0.976931	0.96467	1.01271	0.976985	0.96467	1.01277		1.00202	0.97523	1.02747	0.995614	0.97523	1.0209
21	2017	2103.13	583.89	10324.3	4462.54	1.43	32500	1.01271	0.992655	1.0202	1.01271	0.992655	1.0202		1.01475	0.968067	1.04823	1.00827	0.968067	1.04153
22	2017	8448.93	1714.55	36650	19424.7	25.34	25408.6	0.994284	0.991235	1.00308	0.991437	0.991235	1.0002		1.00895	0.959582	1.05145	0.999634	0.959582	1.04174
23	2017	20874.4	4906.7	65221.4	36980.2	38.91	50461	1.03434	1.03052	1.0037	1.03071	1.03052	1.00018		1.0436	0.988871	1.05535	1.03033	0.988871	1.04193
24	2017	10482.2	2023.2	29058.6	13540.8	68.75	13200	1.00903	1.00511	1.00389	1.00903	1.00511	1.00389		1.05302	0.993927	1.05945	1.03963	0.993927	1.04598
25	2017	11091	2992.65	48499.8	16376.3	38.44	32500	1.02047	0.98036	1.04091	0.980537	0.98036	1.00018		1.07457	0.974407	1.1028	1.0194	0.974407	1.04617
26	2017	12537	2017.7	49266.4	21898.8	27.94	13869.5	1.03994	1.03487	1.0049	1.03994	1.03487	1.0049		1.11749	1.00839	1.1082	1.06011	1.00839	1.0513
27	2017	7538	1553.8	18280.7	7459.9	25.88	13900	1.0084	0.994685	1.01379	0.994865	0.994685	1.00018		1.12688	1.00303	1.12348	1.05467	1.00303	1.05149
28	2017	4202.46	326.97	11922.3	2624.83	9.24	13344	0.906736	0.891601	1.01698	0.906736	0.891601	1.01698		1.02179	0.894299	1.14255	0.956308	0.894299	1.06934
29	2017	6489	375.9	13225.1	3443.56	20.75	11535	0.980912	0.964257	1.01727	0.980912	0.964257	1.01727		1.00228	0.862333	1.16229	0.938054	0.862333	1.08781
30	2017	17391.7	1253.89	33995.5	10882	41.82	19900	0.989579	0.988398	1.00119	0.992743	0.988398	1.0044		0.991837	0.852329	1.16368	0.931247	0.852329	1.09259

## Sheet: Variables
id	year	gml	ml	fdi	fe	er	pgdp	hr	urban	td	tech
1	2003	1	1	0.765809	3.78408	1.76	34503.9	10.3457	0.7905	1.129	17003
1	2004	1.12368	1.0025	0.729306	3.79787	1.53	40591.3	10.5586	0.7953	1.292	18402
1	2005	1.20807	1.07786	0.720473	3.57689	1.23	45315.5	10.6858	0.8362	1.475	22572
1	2006	1.31009	1.17113	0.692915	3.49886	2.1	50704.4	10.9501	0.8433	1.552	26555
1	2007	1.47793	1.32453	0.694726	3.39182	1.98	58751.8	11.0853	0.845	1.49	31680
1	2008	1.58563	1.42244	0.6455	2.98327	1.46	62761.2	10.9696	0.849	1.698	43508
1	2009	1.61337	1.42244	0.599679	2.72604	1.72	65338.9	11.1726	0.85	1.207	50236
1	2010	1.73282	1.53057	1.17337	2.51368	1.64	71934.7	11.0092	0.8596	1.447	57296
1	2011	1.83718	1.53057	1.10589	2.33581	1.31	80494.9	11.555	0.862	1.548	77955
1	2012	1.85058	1.54267	1.05101	2.24975	1.92	86415.7	11.8363	0.862	1.441	92305
1	2013	1.87784	1.56527	0.588733	2.24273	2.22	93620.9	12.0284	0.863	1.342	123336
1	2014	1.86604	1.56527	0.55394	2.22607	2.93	99121	11.8542	0.8635	1.197	138111
1	2015	1.87077	1.5682	0.527313	2.41712	1.79	106009	12.0807	0.865	0.864	156312
1	2016	1.90804	1.6	0.533986	2.54236	2.63	118128	12.3037	0.865	0.731	189129
1	2017	1.92148	1.61127	0.571765	2.52286	2.38	129042	12.5025	0.865	0.781	185928
2	2003	1	1	1.33416	2.3145	2.1	25499.8	9.24681	0.7345	0.942	6812
2	2004	1.13296	1.13577	1.25163	2.31176	1.46	30380.6	9.64492	0.7421	1.118	8406
2	2005	1.31863	1.32756	1.20302	2.20445	1.93	37446.2	9.5129	0.7511	1.117	11657
2	2006	1.37604	1.39361	1.24053	2.18232	0.93	41513.9	9.72924	0.7573	1.151	13299
2	2007	1.44292	1.46638	1.23198	2.08426	1.18	47110	9.80771	0.7631	1.034	15744
2	2008	1.62309	1.66713	1.0192	1.98968	1.07	57134.4	9.87755	0.7723	0.831	18230
2	2009	1.52698	1.5957	0.888007	2.00122	1.38	61252.9	10.0515	0.7801	0.58	19624
2	2010	1.55677	1.6465	0.928407	1.9232	1.19	71012	9.73182	0.7955	0.603	25973
2	2011	1.60222	1.72654	0.826673	1.92675	1.55	83448.6	10.3999	0.805	0.59	38489
2	2012	1.54744	1.79483	0.69615	1.91585	1.22	91251.8	10.5117	0.8155	0.566	41009
2	2013	1.54738	1.92135	0.572572	1.96772	1.33	98111.5	10.5386	0.8201	0.551	60915
2	2014	1.62791	2.02134	0.546431	2.01319	1.77	103671	10.5044	0.8227	0.523	63422
2	2015	1.67449	2.07918	0.582166	1.91057	0.76	106905	10.5639	0.8264	0.43	79963
2	2016	1.79961	2.23454	0.65578	2.04227	0.3	114503	10.7734	0.8293	0.381	106514
2	2017	1.88224	2.33713	0.804491	1.69177	0.38	119134	11.0951	0.8293	0.411	86996
3	2003	1	1	0.209505	0.716554	1.07	10225	8.37868	0.3352	0.107	5623
3	2004	1.15773	1.15773	0.195816	0.728255	1.04	12450.6	8.38022	0.3583	0.132	5647
3	2005	1.25144	1.25144	0.181284	0.74295	1.2	14614.1	8.16949	0.3769	0.131	6401
3	2006	1.29971	1.29971	0.173824	0.739149	1.13	16624.5	8.1301	0.3844	0.129	7220
3	2007	1.38303	1.38303	0.167038	0.747838	1.24	19598.6	8.16702	0.4025	0.143	7853
3	2008	1.43173	1.43173	0.1543	0.726025	1.29	22910.2	8.35792	0.419	0.167	9128
3	2009	1.34736	1.35053	0.146766	0.729575	1.44	24503.1	8.42494	0.4374	0.117	11361
3	2010	1.40298	1.40628	0.190364	0.711519	1.82	28349	8.16801	0.445	0.14	12295
3	2011	1.46672	1.47017	0.175678	0.709834	2.54	33856.9	8.66587	0.456	0.141	17595
3	2012	1.40889	1.41728	0.156834	0.70714	1.83	36464.1	8.70987	0.468	0.12	23241
3	2013	1.36953	1.35343	0.131931	0.683387	1.73	38787.6	8.90172	0.4812	0.12	27619
3	2014	1.30276	1.2672	0.11876	0.670552	1.55	39844.5	8.86757	0.4933	0.125	30000
3	2015	1.22931	1.18918	0.116297	0.693596	1.33	40142.9	9.04153	0.5133	0.108	44060
3	2016	1.24927	1.17059	0.120399	0.698328	1.25	42932.3	8.97479	0.5332	0.097	54838
3	2017	1.2924	1.17463	0.133928	0.708509	1.68	45234.5	9.13916	0.5501	0.099	61288
4	2003	1	1	0.177383	0.940699	1.3	8615.66	8.39833	0.3881	0.089579	1743
4	2004	1.15022	1.15022	0.16021	0.982448	1.48	10708.8	8.38335	0.3963	0.124741	1949
4	2005	1.22303	1.22303	0.150836	1.03608	1.16	12609.6	8.41713	0.4211	0.107382	1985
4	2006	1.24413	1.24413	0.183616	1.17195	1.33	14455.1	8.69654	0.4301	0.108289	2824
4	2007	1.34133	1.34133	0.230508	1.06655	1.69	17755.5	8.77832	0.4403	0.146155	3333
4	2008	1.43712	1.43712	0.1796	1.0397	2.03	21446.5	8.81059	0.4511	0.136664	5386
4	2009	1.22167	1.22167	0.190468	0.996122	2.14	21471.6	8.87643	0.4599	0.07955	6822
4	2010	1.29649	1.29649	0.216403	0.980713	2.25	25743.9	8.65596	0.4805	0.092529	7927
4	2011	1.34474	1.34474	0.214598	0.95581	2.21	31276.2	9.15293	0.4968	0.084736	12769
4	2012	1.28698	1.29593	0.204442	0.965386	2.71	33544.3	9.38153	0.5126	0.078396	16786
4	2013	1.20525	1.20439	0.191495	0.948652	2.68	34890.5	9.35663	0.5256	0.077217	18859
4	2014	1.11029	1.10418	0.167147	0.89528	2.3	34982.2	9.29658	0.5379	0.078137	15687
4	2015	1.0287	1.01651	0.166573	0.854189	2.02	34843	9.63412	0.5503	0.071626	14948
4	2016	1.04791	0.981855	0.18334	0.803016	4.03	35443.8	9.69761	0.5621	0.084802	20031
4	2017	1.24349	1.1651	0.168699	0.814252	1.86	41946	9.9227	0.5734	0.074729	20697
5	2003	1	1	0.132938	1.40605	1.3	10010	7.76842	0.4461	0.098	1393
5	2004	1.05556	1.05556	0.294237	1.48823	1.63	12708.2	8.16984	0.4587	0.101	1457
5	2005	1.07494	1.0822	0.267898	1.47497	1.75	16250.6	8.22336	0.472	0.102	1455
5	2006	1.09206	1.18677	0.241571	1.45255	2.19	20473.1	8.19216	0.4864	0.096	1946
5	2007	1.1371	1.33428	0.208432	1.53571	1.49	26443.7	8.35684	0.5015	0.092	2015
5	2008	1.26324	1.54264	0.1903	1.60467	1.74	34763.5	8.36925	0.5171	0.073	2221
5	2009	1.19441	1.49634	0.168456	1.71356	1.59	39626.7	8.4946	0.534	0.048	2484
5	2010	1.20046	1.53114	0.193046	1.66902	2.05	47216.8	8.503	0.555	0.051	2912
5	2011	1.25111	1.61497	0.150521	1.75004	2.76	57856.1	9.22693	0.5662	0.054	3841
5	2012	1.17703	1.53299	0.125131	1.73819	2.8	63777.4	9.23038	0.5774	0.045	4732
5	2013	1.0793	1.39566	0.09298	1.67734	3.01	67720.2	9.0102	0.5871	0.044	6388
5	2014	1.00513	1.32047	0.083878	1.63972	3.16	70938.9	8.99518	0.5951	0.05	6359
5	2015	0.924149	1.28579	0.102562	1.54867	3.01	71013.6	9.36508	0.603	0.044	8876
5	2016	0.884237	1.29735	0.11478	1.54417	2.52	71936.9	9.68312	0.6119	0.043	10672
5	2017	0.812103	1.19151	0.134804	1.43758	2.61	63646.5	9.61052	0.6202	0.058	11701
6	2003	1	1	1.01352	1.39739	1.47	14257.8	8.92049	0.5601	0.366	13545
6	2004	1.01655	1.01655	0.842494	1.39418	1.73	15821.7	8.83882	0.5601	0.427	14695
6	2005	1.06563	1.09681	0.838217	1.48317	1.61	19064.8	8.74609	0.587	0.417	15672
6	2006	1.05983	1.16183	0.819638	1.4389	1.58	21785.3	8.92241	0.5899	0.415	17052
6	2007	1.0975	1.26516	0.760618	1.41467	1.14	25975.6	8.98702	0.592	0.405	19518
6	2008	1.15665	1.41088	0.6662	1.34574	1.22	31676.9	9.07838	0.6005	0.368	20893
6	2009	1.14226	1.41469	0.592327	1.35085	1.35	35043.7	9.23728	0.6035	0.283	25803
6	2010	1.22285	1.53922	0.911839	1.32572	1.12	42188	9.0529	0.621	0.296	34216
6	2011	1.30016	1.65837	0.636788	1.29475	1.69	50711.2	9.46705	0.6405	0.297	37102
6	2012	1.29048	1.66044	0.457641	1.31205	2.75	56610.7	9.89801	0.6565	0.264	41152
6	2013	1.26074	1.62632	0.433482	1.3454	1.28	61989.1	10.1049	0.6645	0.261	45996
6	2014	1.20533	1.55763	0.416944	1.22478	0.95	65193.8	9.90945	0.6705	0.245	37860
6	2015	1.17437	1.51742	0.471445	0.935067	1.02	65424.5	9.83995	0.6735	0.208	42153
6	2016	0.912336	1.17649	0.482285	0.901588	0.79	50815.2	9.97179	0.6737	0.258	52603
6	2017	0.953053	1.23018	0.541402	0.896204	0.92	53580.3	9.98468	0.6749	0.287	49871
7	2003	1	1	0.5679	1.13522	0.89	9844.97	8.7026	0.4496	0.191	4267
7	2004	1.08794	1.08794	0.513011	1.18319	1.2	11524.6	8.7992	0.4517	0.18	3657
7	2005	1.12165	1.12165	0.473463	1.2079	0.94	13329.4	8.46829	0.5252	0.148	4101
7	2006	1.10122	1.10122	0.581416	1.13953	0.99	15700	8.6597	0.5297	0.148	4578
7	2007	1.09312	1.14488	0.462911	1.11572	0.96	19357.8	8.77638	0.5316	0.148	5251
7	2008	1.0534	1.2106	0.1987	1.16387	0.93	23504.4	8.89018	0.5321	0.144	5536
7	2009	1.01749	1.20254	0.181279	1.18039	0.91	26564.8	8.90277	0.5332	0.11	5934
7	2010	1.03091	1.25051	0.175793	1.18096	1.43	31552.9	8.83607	0.5335	0.132	6445
7	2011	1.10191	1.35452	0.160052	1.16351	0.96	38446.1	9.10102	0.534	0.135	8196
7	2012	1.1017	1.36689	0.159058	1.135	0.87	43415.4	9.25469	0.537	0.13	9171
7	2013	1.07586	1.33767	0.150835	1.13372	0.81	47424.2	9.40328	0.542	0.123	10751
7	2014	1.03077	1.28333	0.150857	1.12043	0.71	50156.8	9.37213	0.5481	0.117	11933
7	2015	0.954677	1.19014	0.126311	1.06839	0.79	51082.9	9.39289	0.5531	0.084	14800
7	2016	0.940049	1.1684	0.142103	1.13146	0.57	54068.1	9.51313	0.5597	0.083	18922
7	2017	0.906691	1.12486	0.173846	1.1002	0.6	55003.8	9.55878	0.5665	0.084	20450
8	2003	1	1	0.165707	1.1106	1.27	10635.4	8.40916	0.526	0.109	4972
8	2004	1.1197	1.1197	0.164921	1.15356	1.16	12445.9	8.49193	0.528	0.118	4919
8	2005	1.22562	1.22562	0.164818	1.07202	0.85	14433.8	8.45998	0.531	0.142	6050
8	2006	1.27356	1.27356	0.177987	1.09431	0.88	16248.5	8.53196	0.535	0.165	6535
8	2007	1.31326	1.31326	0.159234	1.07	0.83	18577.4	8.69741	0.539	0.185	7242
8	2008	1.37299	1.37299	0.142	1.08729	1.19	21736.9	8.70089	0.554	0.193	7974
8	2009	1.23749	1.23749	0.144107	1.07291	1.26	22443.8	8.7457	0.555	0.129	9014
8	2010	1.30372	1.30372	0.143082	1.0668	1.27	27050.9	8.75161	0.5566	0.167	10269
8	2011	1.38324	1.38324	0.122087	1.05884	1.21	32816.9	9.1148	0.565	0.198	23432
8	2012	1.30831	1.30831	0.093878	1.04495	1.59	35711	9.20955	0.569	0.173	30610
8	2013	1.2013	1.19649	0.09962	0.998355	2.08	37692.1	9.48055	0.574	0.167	32264
8	2014	1.16683	1.11339	0.097661	0.948426	1.21	39236.6	9.3542	0.5801	0.159	31856
8	2015	1.08291	1.01707	0.10257	0.964494	1.04	39568.9	9.37522	0.588	0.087	34611
8	2016	1.09913	0.979715	0.107498	0.959525	1.13	40500.4	9.37343	0.592	0.071	35293
8	2017	1.06966	0.953452	0.128076	0.982991	0.81	41970.7	9.4227	0.594	0.08	30958
9	2003	1	1	1.86475	4.62301	1.27	37906.2	10.1257	0.776	1.389	22374
9	2004	1.13712	1.05346	1.76536	4.75588	0.94	43993.6	10.1126	0.812	1.641	20471
9	2005	1.24063	1.12552	1.79596	4.52716	0.96	48929.4	10.0257	0.8909	1.651	32741
9	2006	1.32562	1.20206	1.72133	3.94883	0.91	53830.1	10.4382	0.887	1.716	36042
9	2007	1.45473	1.32239	1.60615	3.64352	1.01	60533	10.4546	0.887	1.721	47205
9	2008	1.5362	1.40214	1.5253	3.26757	1.12	65716.3	10.5454	0.886	1.59	52835
9	2009	1.52184	1.40214	1.40129	2.95697	1.06	68083.5	10.6469	0.886	1.261	62241
9	2010	1.63604	1.51228	1.76104	2.60322	0.78	74537.5	10.1217	0.893	1.455	71196
9	2011	1.74012	1.61235	1.73077	2.42305	0.75	81788.2	10.4834	0.893	1.472	80215
9	2012	1.74461	1.6292	1.6712	2.22035	0.66	84797.1	10.6543	0.893	1.366	82682
9	2013	1.75171	1.55005	1.40609	2.13083	0.87	90344.3	10.5615	0.896	1.253	86450
9	2014	1.80321	1.59734	1.29987	2.14857	1.06	97146.3	10.8156	0.896	1.216	81664
9	2015	1.80958	1.60293	1.2942	2.34399	0.88	104031	10.9507	0.876	1.114	100006
9	2016	1.88102	1.66114	1.26968	2.46537	0.73	116441	11.044	0.879	1.022	119937
9	2017	1.91735	1.69322	1.33838	2.50481	0.53	126687	11.4292	0.877	1.05	131740
10	2003	1	1	0.997893	1.05361	1.44	16683.9	7.69038	0.4677	0.756	18393
10	2004	1.08508	0.976885	1.19697	1.10089	1.33	19943.6	7.80768	0.4818	0.942	23532
10	2005	1.20517	0.963796	1.18247	1.14633	1.61	24510.7	8.13395	0.5011	1.004	34811
10	2006	1.27424	1.0161	1.20373	1.13592	1.31	28398.7	8.25266	0.519	1.041	53267
10	2007	1.37811	1.10725	1.14635	1.13955	1.24	33689.6	8.43308	0.532	1.021	88950
10	2008	1.48757	1.24343	0.98	1.12813	1.31	39914.9	8.44295	0.543	0.879	128002
10	2009	1.48631	1.27575	0.881738	1.12447	1.07	44119.5	8.54605	0.556	0.672	174329
10	2010	1.61915	1.41012	0.760116	1.13331	1.13	52643.9	8.5983	0.6058	0.761	235873
10	2011	1.74316	1.5377	0.755198	1.14444	1.17	62172.8	9.16267	0.619	0.71	348381
10	2012	1.74784	1.55599	0.70827	1.12091	1.22	68255.3	9.26139	0.63	0.64	472656
10	2013	1.77654	1.58628	0.689243	1.11621	1.49	75265.6	9.42235	0.6411	0.571	504500
10	2014	1.79678	1.60723	0.690672	1.1267	1.35	81769.2	9.34982	0.6521	0.532	421907
10	2015	1.79829	1.60839	0.729827	1.11054	1.36	87909.2	9.49009	0.6652	0.485	428337
10	2016	1.84226	1.64185	0.753392	1.07607	0.99	96747.4	9.51014	0.6772	0.437	512429
10	2017	1.90626	1.69	0.830316	1.06148	0.83	106950	9.52172	0.6876	0.465	514402
11	2003	1	1	0.522171	1.38485	1.48	19981.5	7.76	0.5299	0.524	21463
11	2004	1.08499	1.06809	0.592806	1.3623	1.41	23652.2	7.95072	0.54	0.605	25294
11	2005	1.13472	1.10694	0.628617	1.31808	1.19	26883.8	7.61371	0.5602	0.656	43221
11	2006	1.20517	1.17995	0.645371	1.25353	0.89	30990.7	8.06019	0.565	0.706	52980
11	2007	1.30778	1.28111	0.606384	1.20793	0.94	36379.7	8.10565	0.572	0.717	68933
11	2008	1.39399	1.39639	0.5382	1.14258	2.42	41179.4	8.23819	0.576	0.683	89931
11	2009	1.37842	1.42005	0.487691	1.09953	0.86	43575.3	8.40434	0.579	0.558	108482
11	2010	1.50895	1.56662	0.487476	1.06892	1.2	50894.6	8.15067	0.6162	0.619	120742
11	2011	1.61569	1.69501	0.449653	1.02196	0.74	59159.5	8.82035	0.623	0.618	177066
11	2012	1.61354	1.71786	0.432026	0.959911	1.08	63292.6	9.21123	0.632	0.569	249373
11	2013	1.63006	1.74132	0.408786	0.97775	1.04	68673.3	9.36753	0.64	0.551	294014
11	2014	1.61971	1.73336	0.39434	0.991594	1.18	72935.8	9.05748	0.6487	0.543	261435
11	2015	1.60933	1.72209	0.396628	1.09711	1.03	77426.4	8.97695	0.658	0.504	307264
11	2016	1.64973	1.74482	0.403527	1.07583	1.38	84528.4	9.11587	0.67	0.473	393147
11	2017	1.69702	1.77544	0.447436	1.06819	0.87	91511.9	9.18864	0.68	0.493	377115
12	2003	1	1	0.245666	0.617539	0.71	6365.57	7.66342	0.32	0.125	2676
12	2004	1.12992	1.12992	0.224999	0.609672	0.86	7641.81	7.48732	0.335	0.125	2943
12	2005	1.16694	1.16694	0.239469	0.605644	0.92	8742.11	7.0386	0.355	0.14	3516
12	2006	1.20807	1.20807	0.241611	0.664699	0.84	10004.1	7.33728	0.371	0.16	4679
12	2007	1.29892	1.29892	0.251955	0.700657	1.12	12031.6	7.24498	0.387	0.165	6070
12	2008	1.38605	1.38605	0.21	0.723977	1.57	14428.1	7.4403	0.405	0.158	10409
12	2009	1.38359	1.38359	0.189553	0.763742	1.38	16413	7.62132	0.421	0.106	16386
12	2010	1.47768	1.47768	0.216718	0.788388	1.46	20747.6	7.46254	0.4301	0.133	47128
12	2011	1.58805	1.58805	0.183031	0.804121	1.75	25637.8	8.24831	0.448	0.132	48556
12	2012	1.5615	1.56251	0.307245	0.835619	1.92	28744.2	8.51634	0.465	0.144	74888
12	2013	1.56555	1.53718	0.143902	0.819754	2.66	31889.4	8.52448	0.4786	0.147	93353
12	2014	1.53635	1.48738	0.13402	0.811655	2.06	34273.8	8.72823	0.4915	0.145	99160
12	2015	1.46514	1.41313	0.14656	0.779735	2	35816.5	8.79598	0.505	0.135	127709
12	2016	1.55052	1.40195	0.138812	0.768631	2.04	39392.5	8.56559	0.5199	0.121	172552
12	2017	1.58457	1.4222	0.166092	0.795888	1.84	43194.2	8.60521	0.5349	0.135	175872
13	2003	1	1	1.0981	0.96869	0.67	14230.9	7.58698	0.452	0.587	7236
13	2004	1.04462	0.92802	0.989137	0.924156	0.87	16331.4	7.49181	0.463	0.683	7498
13	2005	1.09137	0.929122	0.95118	0.866608	1.23	18427.6	7.54298	0.473	0.68	9460
13	2006	1.13629	0.966984	0.934306	0.877994	0.79	21154.4	7.72628	0.48	0.659	10351
13	2007	1.2207	1.05708	0.86701	0.868867	0.84	25605	7.74683	0.487	0.612	11341
13	2008	1.24012	1.1226	0.7563	0.843073	0.77	29741.7	7.80386	0.53	0.544	13181
13	2009	1.23186	1.14961	0.656487	0.841902	0.71	33378.4	8.34637	0.551	0.445	17559
13	2010	1.30925	1.2391	0.547503	0.833029	0.88	39905.6	8.20068	0.571	0.5	21994
13	2011	1.37737	1.32313	0.521771	0.858545	1.13	47204.8	8.82972	0.581	0.528	32325
13	2012	1.37791	1.34615	0.480754	0.878838	1.13	52566.1	8.56386	0.596	0.5	42773
13	2013	1.37759	1.36382	0.449897	0.924049	1.3	57945.1	8.64711	0.6077	0.48	53701
13	2014	1.34675	1.33843	0.443256	0.919688	0.8	63204.8	8.79261	0.618	0.453	58075
13	2015	1.31619	1.31013	0.466967	0.953091	0.88	67673.4	8.87103	0.626	0.405	83146
13	2016	1.32179	1.31003	0.503524	0.951646	0.66	74369.1	8.72578	0.636	0.362	130376
13	2017	1.35535	1.33003	0.573412	0.961089	0.69	82286.1	9.13602	0.648	0.359	128079
14	2003	1	1	0.40294	0.673676	0.76	6599.46	8.29325	0.3402	0.075	2434
14	2004	1.10982	1.10982	0.390909	0.669039	0.85	8068.86	7.98311	0.3558	0.084	2685
14	2005	1.16209	1.16209	0.377228	0.679967	0.91	9410.25	7.53133	0.37	0.082	2815
14	2006	1.2111	1.2111	0.388398	0.693287	0.8	11109.8	7.71202	0.3868	0.102	3171
14	2007	1.27159	1.33149	0.389931	0.714016	0.83	13279	8.2467	0.398	0.124	3548
14	2008	1.34088	1.48078	0.3506	0.741583	0.6	15843.3	8.25545	0.4136	0.136	3746
14	2009	1.28818	1.48041	0.329547	0.770625	0.92	17272.5	8.52289	0.4318	0.114	5224
14	2010	1.40599	1.64833	0.272931	0.782223	1.66	21181.7	7.7761	0.4406	0.155	6307
14	2011	1.55174	1.83865	0.279128	0.820459	2.06	26075.8	8.73665	0.457	0.174	9673
14	2012	1.55833	1.87368	0.275547	0.846812	2.44	28749.7	8.86651	0.4751	0.163	12458
14	2013	1.58165	1.89549	0.266443	0.872068	1.67	31866.9	9.2385	0.4887	0.158	16938
14	2014	1.58761	1.88944	0.252581	0.904869	1.47	34598.5	8.87525	0.5022	0.167	25594
14	2015	1.54766	1.81961	0.26255	0.88371	1.41	36626.8	8.87176	0.5162	0.158	36936
14	2016	1.55761	1.80162	0.270879	0.86707	1.69	40285.3	8.75097	0.531	0.144	60494
14	2017	1.58124	1.77455	0.314557	0.887435	1.52	43285	8.76582	0.546	0.15	70591
15	2003	1	1	0.408856	0.830683	1.26	13236.3	7.8518	0.4301	0.306	15794
15	2004	1.15266	1.15266	0.382434	0.817828	1.24	16363.7	7.94389	0.4415	0.334	18388
15	2005	1.27066	1.27066	0.354278	0.824129	1.29	19860.4	7.72186	0.45	0.342	28835
15	2006	1.3489	1.3489	0.326122	0.850747	1.17	23525.8	8.09367	0.461	0.347	38284
15	2007	1.41666	1.41985	0.291706	0.832183	1.24	27518.9	8.22551	0.4675	0.361	46849
15	2008	1.51809	1.5215	0.2387	0.774464	1.39	32848.3	8.27506	0.476	0.356	60247
15	2009	1.46098	1.53893	0.225896	0.754309	1.36	35793.7	8.31277	0.4832	0.28	66857
15	2010	1.48445	1.58708	0.283054	0.784607	1.24	40853.1	8.172	0.497	0.327	80856
15	2011	1.65899	1.81389	0.245944	0.754117	1.35	47070.5	8.6727	0.5095	0.336	109599
15	2012	1.64847	1.80694	0.221042	0.770149	1.48	51639.9	8.77947	0.5243	0.31	128614
15	2013	1.65267	1.81136	0.20943	0.78093	1.55	56745.4	8.92476	0.5375	0.299	155170
15	2014	1.61774	1.77211	0.197907	0.776102	1.39	60707.5	8.98238	0.5501	0.286	158619
15	2015	1.5692	1.71635	0.199566	0.766063	1.1	63981.2	9.03365	0.5701	0.238	193220
15	2016	1.5952	1.72945	0.204142	0.758984	1.15	68386.9	9.02856	0.5902	0.229	212911
15	2017	1.608	1.74333	0.215206	0.742512	1.31	72590.6	9.12371	0.6058	0.246	204859
16	2003	1	1	0.152194	0.555977	0.68	7104.27	7.96675	0.2721	0.057	5261
16	2004	1.17094	1.17094	0.143796	0.571634	0.69	8802.91	8.21924	0.2891	0.064	6318
16	2005	1.30405	1.30405	0.161349	0.618481	0.78	11287.2	7.98551	0.3065	0.06	8981
16	2006	1.32573	1.32573	0.152098	0.662313	0.76	13163.1	8.054	0.3247	0.063	11538
16	2007	1.36795	1.36795	0.133425	0.68875	0.76	16039	8.18266	0.3434	0.065	14916
16	2008	1.39564	1.39564	0.1187	0.65251	0.6	19109.7	8.33583	0.3603	0.067	19090
16	2009	1.25005	1.25005	0.12178	0.669581	0.62	20533.8	8.38743	0.377	0.047	19589
16	2010	1.23782	1.23782	0.158571	0.659177	0.57	24553.3	7.877	0.385	0.052	25149
16	2011	1.22628	1.22628	0.134988	0.657547	0.61	28686.7	8.70445	0.4057	0.078	34076
16	2012	1.18592	1.19293	0.117901	0.67235	0.71	31468.5	8.66313	0.4243	0.11	43442
16	2013	1.16023	1.16019	0.105275	0.673904	0.9	34198.8	8.78332	0.438	0.115	55920
16	2014	1.12189	1.13025	0.091936	0.676316	0.84	37026.5	8.99987	0.452	0.114	62434
16	2015	1.07626	1.08414	0.098829	0.655813	0.8	39031.8	8.82643	0.4685	0.124	74373
16	2016	1.10211	1.08329	0.101574	0.674293	0.89	42458.9	8.81419	0.485	0.117	94669
16	2017	1.12879	1.10951	0.111004	0.689664	1.43	46608.3	8.94052	0.5016	0.118	119240
17	2003	1	1	0.307527	0.712999	0.59	8368.43	7.92014	0.429	0.089	6635
17	2004	1.13625	1.13625	0.333434	0.715966	0.71	9886.35	8.09618	0.4368	0.099	7960
17	2005	1.25365	1.25365	0.323766	0.708915	0.95	11541.5	7.82228	0.432	0.113	11534
17	2006	1.33233	1.33233	0.296641	0.794397	0.89	13380.4	8.258	0.438	0.123	14576
17	2007	1.47948	1.47948	0.262198	0.772429	0.7	16377.3	8.42336	0.443	0.121	17376
17	2008	1.62238	1.62238	0.2193	0.779215	0.8	19837	8.48551	0.452	0.127	21147
17	2009	1.63894	1.63894	0.198859	0.799127	1.16	22659.3	8.48868	0.46	0.091	27206
17	2010	1.76654	1.76654	0.219256	0.792563	0.92	27876.4	8.4553	0.497	0.11	31311
17	2011	1.87914	1.87914	0.201953	0.81118	1.32	34095.6	9.04718	0.5183	0.11	42510
17	2012	1.85575	1.85575	0.191726	0.821854	1.28	38502.2	9.20158	0.535	0.091	51316
17	2013	1.83993	1.80758	0.177219	0.856684	1.02	42751.9	9.3448	0.5451	0.091	50816
17	2014	1.82524	1.75409	0.163267	0.898054	1.16	47075.7	9.11094	0.5567	0.097	59050
17	2015	1.79362	1.6863	0.165325	0.95833	0.84	50495.9	9.33253	0.5685	0.096	74240
17	2016	1.88969	1.6637	0.170732	0.941128	1.42	55506.2	9.29726	0.581	0.08	95157
17	2017	1.86688	1.64038	0.181723	0.924722	1.19	60112	9.40495	0.593	0.088	110234
18	2003	1	1	0.181419	0.645859	0.55	6993.83	8.05148	0.335	0.066	6054
18	2004	1.14581	1.14581	0.17469	0.678106	0.52	8423.32	8.15716	0.355	0.08	7693
18	2005	1.23847	1.23847	0.198502	0.7177	0.58	10427	7.99092	0.37	0.075	8763
18	2006	1.308	1.308	0.22357	0.725036	0.71	12123.4	8.16877	0.3871	0.076	10249
18	2007	1.41979	1.41979	0.201179	0.735916	0.7	14853.8	8.41965	0.4045	0.078	11233
18	2008	1.51573	1.51573	0.1682	0.746088	0.82	18111.3	8.43277	0.4215	0.075	14016
18	2009	1.47943	1.47943	0.146579	0.754339	1.12	20386.7	8.46535	0.432	0.053	15948
18	2010	1.54618	1.54618	0.3257	0.746513	0.66	24410.9	8.23022	0.433	0.062	22381
18	2011	1.62445	1.62445	0.122104	0.775577	0.65	29820.4	8.80709	0.451	0.063	29516
18	2012	1.58053	1.58053	0.114558	0.78375	0.86	33369.8	8.7214	0.4665	0.063	35709
18	2013	1.53969	1.529	0.106993	0.796743	0.95	36798.2	8.9576	0.4796	0.063	41336
18	2014	1.5257	1.47516	0.101836	0.788332	0.79	40132.6	9.02003	0.4928	0.07	44194
18	2015	1.50497	1.42296	0.109361	0.772244	1.86	42609.8	9.30286	0.5089	0.063	54501
18	2016	1.61091	1.411	0.11479	0.801269	0.64	46249.4	9.3602	0.5275	0.055	67779
18	2017	1.62793	1.42362	0.136783	0.803536	0.63	49421.2	9.45258	0.5462	0.072	77934
19	2003	1	1	1.26032	1.41894	0.91	17677.8	8.00826	0.5845	1.481	43186
19	2004	1.11857	1.02433	1.14493	1.28381	0.7	20705.3	8.13014	0.596	1.567	52201
19	2005	1.22858	1.04006	1.06007	1.29421	0.77	24534.9	8.36496	0.6068	1.554	72220
19	2006	1.32031	1.10114	0.953997	1.16808	0.61	28159	8.43781	0.63	1.581	90886
19	2007	1.42745	1.18424	0.861648	1.12727	0.49	32895.5	8.68016	0.6314	1.581	102449
19	2008	1.50651	1.24983	0.7392	1.02989	0.46	37194.7	8.77292	0.6337	1.293	103883
19	2009	1.43479	1.24983	0.682067	0.935369	0.61	38975.9	8.87171	0.634	1.057	125673
19	2010	1.47986	1.28909	1.3276	0.942388	3.08	44069.6	8.60241	0.6618	1.155	152907
19	2011	1.51849	1.32274	0.642067	0.928378	0.62	50652.3	9.33313	0.665	1.109	196272
19	2012	1.4886	1.3183	0.561842	0.880933	0.46	53868.1	9.34783	0.674	1.088	229514
19	2013	1.49586	1.3183	0.517802	0.897989	0.57	58694.8	9.22653	0.6776	1.082	264265
19	2014	1.47484	1.30929	0.508186	0.90345	0.45	63231.9	9.28264	0.68	0.975	278358
19	2015	1.45529	1.29578	0.529447	1.08114	0.4	67114.5	9.49607	0.6871	0.875	355939
19	2016	1.51384	1.29578	0.549215	1.05415	0.45	73511.1	9.61274	0.692	0.785	505667
19	2017	1.51849	1.29602	0.619763	1.08039	0.41	80316.3	9.76912	0.6985	0.758	627834
20	2003	1	1	0.306539	0.685007	1.01	5808.34	7.76787	0.3085	0.093	2250
20	2004	1.13916	1.13916	0.305612	0.655206	0.96	7022.91	8.01579	0.3194	0.103	2202
20	2005	1.19213	1.19213	0.305583	0.682096	1.01	8549.57	7.65945	0.3362	0.107	2379
20	2006	1.25969	1.25969	0.306066	0.667758	0.85	10057.6	8.03394	0.3464	0.112	2784
20	2007	1.33646	1.33646	0.293715	0.712637	1.1	12213.5	8.03248	0.3624	0.121	3480
20	2008	1.36935	1.36935	0.2685	0.726277	1.3	14578.5	7.98318	0.3816	0.131	3884
20	2009	1.20861	1.23977	0.239663	0.730127	1.7	15978.5	8.09567	0.392	0.125	4277
20	2010	1.16301	1.24413	0.205042	0.790352	1.71	20758.9	7.66984	0.4	0.125	5117
20	2011	1.18024	1.31236	0.158536	0.796146	1.38	25233.3	8.61094	0.418	0.129	8106
20	2012	1.12222	1.27775	0.160702	0.805435	1.46	27840.9	8.4239	0.4353	0.143	13610
20	2013	1.12877	1.30227	0.149055	0.772687	1.52	30620.7	8.59333	0.4481	0.141	23251
20	2014	1.10943	1.28661	0.136839	0.774833	1.28	32967.8	8.74943	0.4601	0.159	32298
20	2015	1.08513	1.26095	0.150816	0.775098	1.55	35035.7	8.68266	0.4706	0.189	43696
20	2016	1.08157	1.2532	0.164996	0.791666	1.11	37862	8.76196	0.4808	0.173	59239
20	2017	1.05662	1.22436	0.197875	0.806324	0.9	37918.6	8.75788	0.4921	0.211	56988
21	2003	1	1	1.03178	0.975323	0.54	8547.47	8.19048	0.4357	0.272	445
21	2004	1.0907	1.08342	0.871736	0.98157	0.94	9766.5	8.40607	0.4451	0.352	375
21	2005	1.14748	1.14608	0.828776	0.949479	0.7	10845.3	8.10865	0.452	0.232	498
21	2006	1.23212	1.22532	0.893601	0.901951	0.79	12498.9	8.16899	0.461	0.217	538
21	2007	1.3281	1.32179	5.85792	1.00001	1.22	14842.2	8.3247	0.472	0.213	632
21	2008	1.4722	1.49975	4.69424	1.13008	0.87	17600.2	8.3453	0.48	0.209	873
21	2009	1.45738	1.49567	3.73202	1.22975	1.19	19145.9	8.43693	0.4913	0.202	1040
21	2010	1.55239	1.58053	0.848803	1.21474	1.14	23757.2	8.12365	0.498	0.284	1019
21	2011	1.64327	1.67773	0.564959	1.28968	1.11	28764.7	8.87962	0.505	0.327	1489
21	2012	1.58155	1.62966	0.598458	1.29903	1.57	32193.2	9.1472	0.516	0.317	1824
21	2013	1.51951	1.5761	0.526125	1.28349	0.85	35503.5	9.18771	0.5274	0.292	2359
21	2014	1.45369	1.50634	0.497659	1.2885	0.6	38767.7	9.09845	0.5376	0.278	2416
21	2015	1.39586	1.44435	0.534556	1.24426	0.6	40645	9.19857	0.5512	0.235	3127
21	2016	1.40856	1.45235	1.24611	1.29437	0.75	44200.7	9.12164	0.5678	0.186	3658
21	2017	1.42647	1.4708	1.1523	1.25132	1.21	48191.6	9.47552	0.5804	0.157	4564
22	2003	1	1	0.212032	0.913927	1.78	8108.53	7.66946	0.3386	0.094	4589
22	2004	1.08455	1.07914	0.197605	0.894242	1.81	9641.28	7.24658	0.3525	0.119	5171
22	2005	1.11315	1.1076	0.191654	0.905404	1.64	12393.6	7.39184	0.452	0.101	6260
22	2006	1.1236	1.118	0.192087	0.914122	1.72	13914.6	7.57339	0.467	0.112	6471
22	2007	1.20105	1.19506	0.330148	0.940379	1.55	16605.6	7.72397	0.4834	0.121	6715
22	2008	1.33693	1.33026	0.3005	0.965038	1.32	20407.4	7.78696	0.4999	0.114	8324
22	2009	1.33111	1.32447	0.291057	0.987992	1.68	22840.2	7.9341	0.5159	0.081	13482
22	2010	1.41494	1.40788	0.328979	1.07525	2.22	27471.7	7.96414	0.5302	0.106	22825
22	2011	1.55216	1.54442	0.329726	1.27933	2.59	34297.3	8.77935	0.5502	0.188	32039
22	2012	1.6295	1.63701	0.31851	1.30671	1.64	38742.3	8.6356	0.5698	0.294	38924
22	2013	1.63462	1.64204	0.295724	1.1717	1.37	43041.3	8.67599	0.5834	0.333	49036
22	2014	1.63897	1.64542	0.285071	1.16931	1.18	47685.1	8.95551	0.596	0.411	55298
22	2015	1.64073	1.64199	0.297069	1.14942	0.88	52095.7	8.94135	0.6094	0.295	82791
22	2016	1.73563	1.64938	0.291567	1.13214	0.81	58204	9.07319	0.626	0.235	59518
22	2017	1.72571	1.63526	0.297964	1.13154	1.14	63169.9	9.1956	0.6408	0.231	64648
23	2003	1	1	0.21157	0.671769	1.09	6522.86	7.41585	0.3386	0.087	7443
23	2004	1.13258	1.13258	0.181397	0.698527	1.14	7885.82	7.45444	0.3525	0.089	7260
23	2005	1.2202	1.2202	0.186037	0.685015	1.06	8993.06	6.83725	0.33	0.088	10567
23	2006	1.30544	1.30544	0.184802	0.712458	0.82	10638.1	7.24227	0.343	0.101	13109
23	2007	1.42038	1.42038	0.198598	0.745971	0.97	12996.7	7.43357	0.356	0.104	19165
23	2008	1.51726	1.51726	0.24395	0.977111	0.81	15484.4	7.51471	0.374	0.122	24335
23	2009	1.50548	1.50548	0.222716	0.959042	0.73	17289.3	7.69397	0.387	0.117	33047
23	2010	1.60598	1.60598	0.206135	0.960569	0.52	21361.7	7.63537	0.4018	0.129	40230
23	2011	1.72538	1.72538	0.18997	0.843764	0.67	26120.1	8.21653	0.4183	0.147	49734
23	2012	1.74713	1.75161	0.186781	0.852614	0.75	29560.2	8.47832	0.4353	0.156	66312
23	2013	1.77467	1.76159	0.181154	0.872011	0.89	32554.7	8.44745	0.449	0.152	82453
23	2014	1.75098	1.73647	0.170106	0.883836	1.01	35057.3	8.3476	0.463	0.151	91167
23	2015	1.70002	1.68161	0.169349	0.835626	0.72	36632.3	8.44695	0.4769	0.106	110746
23	2016	1.79584	1.67782	0.176375	0.835883	0.88	39862.7	8.30315	0.4921	0.099	142522
23	2017	1.85751	1.72934	0.214219	0.840419	0.83	44543.7	8.56174	0.5079	0.124	167484
24	2003	1	1	0.121862	0.644161	0.74	3685.63	6.88871	0.2477	0.057	1242
24	2004	1.10998	1.1548	0.110205	0.676535	0.97	4297.64	6.98164	0.2628	0.075	1486
24	2005	1.24021	1.31981	0.096573	0.725693	0.71	5376.46	6.41815	0.2687	0.067	2226
24	2006	1.36147	1.51011	0.089708	0.71481	0.86	6338.7	6.59396	0.2746	0.055	2674
24	2007	1.55755	1.73322	0.075715	0.754738	0.82	7940.83	6.84305	0.2824	0.06	2759
24	2008	1.83248	2.1054	0.0659	0.790221	0.7	9904.23	7.04555	0.2911	0.066	2943
24	2009	1.66761	1.72137	0.062903	0.848163	0.54	11062.1	7.0815	0.2989	0.04	3709
24	2010	1.8834	2.03645	0.155971	0.851087	0.65	13228.4	6.76395	0.3381	0.046	4414
24	2011	1.87512	1.98314	0.13378	0.942118	1.14	16436.6	7.58866	0.3496	0.055	8351
24	2012	1.92397	2.0348	0.109707	0.999139	1.01	19667.6	7.63087	0.3641	0.061	11296
24	2013	1.9083	2.01822	0.104306	1.00025	1.37	23092.1	8.04266	0.3783	0.063	17405
24	2014	1.8562	1.96312	0.090797	1.06905	1.84	26415	8.09209	0.4001	0.071	22467
24	2015	1.7834	1.88613	0.070659	1.02058	1.31	29752.3	7.78073	0.4201	0.072	18295
24	2016	1.95891	1.81583	0.064352	1.03388	1.01	33127.2	7.76686	0.4415	0.032	25315
24	2017	1.97659	1.83222	0.060779	1.03389	1.6	37823.5	8.13994	0.4602	0.041	34610
25	2003	1	1	0.236683	1.00677	0.17	5841	6.04047	0.266	0.086	1966
25	2004	1.13719	1.13719	0.211946	0.948832	0.24	6980.54	6.81568	0.281	0.1	2132
25	2005	1.19754	1.19754	0.201252	0.895065	0.19	7779.17	6.37782	0.295	0.112	2556
25	2006	1.28155	1.28155	0.21652	0.860987	0.59	8896.14	6.66258	0.305	0.124	3085
25	2007	1.41937	1.41937	0.193574	0.866708	0.15	10572.7	6.78506	0.316	0.14	3108
25	2008	1.57672	1.57672	0.1809	0.872684	0.05	12529.4	6.90184	0.33	0.117	4089
25	2009	1.48732	1.48732	0.176188	0.933725	0.61	13497.6	6.9053	0.34	0.089	4633
25	2010	1.43559	1.43559	0.154266	0.90149	0.06	15697.9	7.00608	0.347	0.126	5645
25	2011	1.45326	1.45326	0.148244	0.919129	4.66	19203.5	7.68605	0.368	0.116	7150
25	2012	1.39782	1.39782	0.152542	0.968686	0.57	22128.1	7.84955	0.3931	0.129	9260
25	2013	1.34411	1.34411	0.123106	0.993309	3.5	25245	7.84216	0.4048	0.132	11512
25	2014	1.2711	1.22773	0.126127	0.996596	1.56	27184.1	7.78661	0.4173	0.142	13343
25	2015	1.20098	1.11596	0.138141	0.908781	1.03	28720.3	8.04544	0.4333	0.112	17603
25	2016	1.15761	1.05072	0.149909	0.907098	0.99	30996.5	7.99163	0.4503	0.089	23709
25	2017	1.1813	1.03027	0.168193	0.954984	0.86	34110.3	8.16898	0.4669	0.097	28695
26	2003	1	1	0.371034	0.854248	1.29	7047.17	8.11152	0.3546	0.089	3421
26	2004	1.16169	1.16169	0.32483	0.88533	1.24	8626.95	8.26243	0.3641	0.095	3217
26	2005	1.32377	1.32377	0.288246	0.900066	0.99	10660.5	8.06237	0.3723	0.095	4166
26	2006	1.43813	1.43813	0.25349	0.962431	0.91	12824	8.29885	0.3912	0.09	5717
26	2007	1.52374	1.52374	0.223399	0.979586	1.17	15526.7	8.40039	0.4062	0.091	8499
26	2008	1.66658	1.66658	0.1366	1.03607	1.1	19673.4	8.51237	0.421	0.079	11898
26	2009	1.58898	1.58898	0.135566	1.08024	1.46	21920.6	8.58454	0.435	0.07	15570
26	2010	1.65389	1.65389	0.247005	1.07815	1.77	27104.4	8.59895	0.4576	0.081	22949
26	2011	1.73875	1.73875	0.192018	1.13766	1.23	33428.5	8.95192	0.473	0.076	32227
26	2012	1.74394	1.75512	0.18169	1.11877	1.25	38512.3	9.13523	0.5002	0.065	43608
26	2013	1.75161	1.74905	0.157973	1.10652	1.38	43053.8	9.28297	0.5131	0.077	57287
26	2014	1.7238	1.72651	0.139984	1.1111	1.61	46860.8	9.13958	0.5257	0.095	56235
26	2015	1.61274	1.615	0.135957	1.05492	1.33	47513.5	9.54605	0.5392	0.105	74904
26	2016	1.67601	1.61224	0.102661	0.992645	1.64	50877.5	9.27301	0.5534	0.103	69611
26	2017	1.74296	1.67663	0.120659	1.01132	1.44	57102.5	9.30708	0.5679	0.124	98935
27	2003	1	1	0.127954	0.886859	1.02	5517.66	7.0376	0.2738	0.078	961
27	2004	1.12927	1.12927	0.149947	0.886536	1.06	6644.98	7.23588	0.2861	0.086	910
27	2005	1.19995	1.19995	0.135233	0.876912	1.05	7599.14	6.86	0.3002	0.111	1759
27	2006	1.30092	1.30092	0.099223	0.896515	1.22	8938.75	6.77738	0.3109	0.134	1460
27	2007	1.40681	1.40681	0.088468	0.913366	1.41	10606	7.0644	0.3159	0.155	1608
27	2008	1.48923	1.48923	0.0882	1.02374	0.98	12414	7.16634	0.3356	0.134	2178
27	2009	1.42264	1.42264	0.098891	1.06639	1.31	13258.6	7.29111	0.3489	0.078	2676
27	2010	1.53047	1.53047	0.182969	1.04114	1.55	16096.7	7.48499	0.3612	0.122	3558
27	2011	1.63536	1.63536	0.069455	1.01495	1.19	19580.2	8.15423	0.3715	0.112	5287
27	2012	1.61401	1.61401	0.071597	1.00937	2.15	21917	8.27904	0.3875	0.099	8261
27	2013	1.57971	1.57971	0.061805	1.01644	2.81	24518.6	8.34645	0.4013	0.1	10976
27	2014	1.49514	1.49514	0.063686	1.03842	2.1	26386.8	8.32116	0.4168	0.078	12020
27	2015	1.31194	1.31194	0.077971	1.04056	1.8	26116.6	8.44493	0.4319	0.073	14584
27	2016	1.39082	1.23259	0.08226	1.04074	1.63	27587.6	8.44642	0.4469	0.063	20276
27	2017	1.4025	1.22626	0.103315	1.00989	1.16	28407.8	8.6623	0.4639	0.044	24448
28	2003	1	1	0.166728	1.71473	0.95	7307.12	6.72014	0.382	0.072	173
28	2004	1.11659	1.11546	0.170293	1.60841	1.35	8647.5	6.80179	0.3859	0.102	124
28	2005	1.11603	0.877493	0.106632	1.62442	0.97	10005.9	6.75811	0.3925	0.062	216
28	2006	1.23383	0.970117	0.248888	1.69293	0.94	11833.9	6.99272	0.3926	0.08	325
28	2007	1.39665	1.09814	0.237543	1.76314	1.35	14444.7	7.17867	0.4007	0.058	387
28	2008	1.63952	1.2891	0.2373	1.76885	1.88	18386.6	7.25587	0.4086	0.047	431
28	2009	1.63828	1.42173	0.17704	1.90938	1.13	19412.4	7.44793	0.419	0.037	499
28	2010	1.65114	1.3779	0.198225	2.39441	1.26	23986.3	7.02943	0.4472	0.04	602
28	2011	1.75483	1.47112	0.194351	2.47401	1.57	29409.2	7.78424	0.4622	0.036	732
28	2012	1.7063	1.455	0.194284	2.55448	1.27	33046.1	7.60942	0.4744	0.039	844
28	2013	1.61769	1.38808	0.083942	2.41532	1.75	36713.8	7.96407	0.4851	0.041	1099
28	2014	1.4819	1.27668	0.087	2.44478	1.3	39508.1	8.04138	0.4978	0.046	1534
28	2015	1.32635	1.14241	0.09431	2.35442	1.44	41106.3	7.51375	0.503	0.05	2590
28	2016	1.22818	1.05171	0.121564	2.21726	2.19	43380.9	7.79437	0.5163	0.039	3284
28	2017	1.11363	0.953624	0.117752	2.0537	1.55	43893.5	8.01861	0.5307	0.017	3181
29	2003	1	1	0.72184	1.36788	4.16	7678.62	7.3475	0.3692	0.121	441
29	2004	1.10572	1.10572	0.626712	1.32064	3.93	9135.37	7.70261	0.406	0.14	399
29	2005	1.13479	1.13479	0.601881	1.39766	2	10278.7	7.37494	0.4228	0.129	516
29	2006	1.19064	1.19064	0.48917	1.38235	3	12018.2	7.62515	0.43	0.158	671
29	2007	1.34186	1.36317	0.185433	1.36582	3.76	15067.4	7.82197	0.4402	0.131	838
29	2008	1.52731	1.64274	0.1485	1.41711	2.81	19480.9	8.12797	0.4498	0.108	1087
29	2009	1.44701	1.61771	0.126296	1.51182	2.12	21653	8.2166	0.461	0.061	1277
29	2010	1.55823	1.81363	0.597003	1.5986	2.04	26692.7	7.77686	0.479	0.079	739
29	2011	1.71904	2.02334	0.182524	1.60393	2.73	32898.4	8.3891	0.4982	0.07	1079
29	2012	1.69829	2.02093	0.19564	1.68712	2.38	36186.9	8.36666	0.5067	0.06	1985
29	2013	1.65912	1.98169	0.117218	1.60244	2.82	39412.4	8.70739	0.5201	0.077	3230
29	2014	1.52553	1.82808	0.084984	1.60086	2.86	41572.5	8.5484	0.5361	0.121	3532
29	2015	1.38205	1.65578	0.083527	1.55866	2.98	43589.4	8.88813	0.5523	0.08	4394
29	2016	1.31244	1.56418	0.135154	1.60265	3.19	46942.1	9.15489	0.5629	0.068	6149
29	2017	1.28739	1.53432	0.158816	1.61524	2.44	50492.1	9.20265	0.5798	0.099	8575
30	2003	1	1	0.054892	1.42899	1.89	9753.62	8.37619	0.3439	0.209	1473
30	2004	1.10419	1.11534	0.054252	1.35391	1.72	11253.6	8.48507	0.3516	0.211	1492
30	2005	1.22291	1.23576	0.058796	1.34203	1.28	12956.2	8.20329	0.3715	0.25	1851
30	2006	1.33147	1.37031	0.068902	1.42958	0.77	14854.9	8.29537	0.3794	0.238	2256
30	2007	1.42224	1.49727	0.068474	1.30792	1	16817	8.51134	0.3915	0.296	2270
30	2008	1.55744	1.68056	0.0796	1.34063	1.13	19630.3	8.5558	0.3964	0.369	2412
30	2009	1.46601	1.61911	0.076726	1.36406	1.83	19810.3	8.65801	0.3985	0.223	2872
30	2010	1.70232	1.89825	0.082741	1.41113	1.44	24885.4	8.14458	0.4301	0.213	3560
30	2011	1.86899	2.09586	0.066535	1.50277	2.01	29923.3	9.17703	0.4354	0.223	4736
30	2012	1.85298	2.09594	0.057999	1.53893	3.4	33610.9	9.04991	0.4398	0.212	7044
30	2013	1.78358	2.02364	0.051103	1.53931	3.81	37296.1	8.98753	0.4447	0.202	8224
30	2014	1.68706	1.92024	0.04733	1.528	4.24	40354.5	9.18006	0.4607	0.183	10210
30	2015	1.48321	1.68796	0.055973	1.47434	3.1	39511.9	9.09427	0.4723	0.131	12250
30	2016	1.41694	1.56829	0.054738	1.48808	3.24	40240.6	9.0983	0.4835	0.121	14105
30	2017	1.40217	1.55691	0.0651	1.52216	3.53	44507	9.55503	0.4938	0.128	14260

## Sheet: East and Center-West
Eest													Center-West
id	year	gml	ml	fdi	fe	er	pgdp	hr	urban	td	tech		id	year	gml	ml	fdi	fe	er	pgdp	hr	urban	td	tech
1	2003	1	1	0.765809	3.78408	1.76	34503.9	10.3457	0.7905	1.129	17003		4	2003	1	1	0.177383	0.940699	1.3	8615.66	8.39833	0.3881	0.089579	1743
1	2004	1.12368	1.0025	0.729306	3.79787	1.53	40591.3	10.5586	0.7953	1.292	18402		4	2004	1.15022	1.15022	0.16021	0.982448	1.48	10708.8	8.38335	0.3963	0.124741	1949
1	2005	1.20807	1.07786	0.720473	3.57689	1.23	45315.5	10.6858	0.8362	1.475	22572		4	2005	1.22303	1.22303	0.150836	1.03608	1.16	12609.6	8.41713	0.4211	0.107382	1985
1	2006	1.31009	1.17113	0.692915	3.49886	2.1	50704.4	10.9501	0.8433	1.552	26555		4	2006	1.24413	1.24413	0.183616	1.17195	1.33	14455.1	8.69654	0.4301	0.108289	2824
1	2007	1.47793	1.32453	0.694726	3.39182	1.98	58751.8	11.0853	0.845	1.49	31680		4	2007	1.34133	1.34133	0.230508	1.06655	1.69	17755.5	8.77832	0.4403	0.146155	3333
1	2008	1.58563	1.42244	0.6455	2.98327	1.46	62761.2	10.9696	0.849	1.698	43508		4	2008	1.43712	1.43712	0.1796	1.0397	2.03	21446.5	8.81059	0.4511	0.136664	5386
1	2009	1.61337	1.42244	0.599679	2.72604	1.72	65338.9	11.1726	0.85	1.207	50236		4	2009	1.22167	1.22167	0.190468	0.996122	2.14	21471.6	8.87643	0.4599	0.07955	6822
1	2010	1.73282	1.53057	1.17337	2.51368	1.64	71934.7	11.0092	0.8596	1.447	57296		4	2010	1.29649	1.29649	0.216403	0.980713	2.25	25743.9	8.65596	0.4805	0.092529	7927
1	2011	1.83718	1.53057	1.10589	2.33581	1.31	80494.9	11.555	0.862	1.548	77955		4	2011	1.34474	1.34474	0.214598	0.95581	2.21	31276.2	9.15293	0.4968	0.084736	12769
1	2012	1.85058	1.54267	1.05101	2.24975	1.92	86415.7	11.8363	0.862	1.441	92305		4	2012	1.28698	1.29593	0.204442	0.965386	2.71	33544.3	9.38153	0.5126	0.078396	16786
1	2013	1.87784	1.56527	0.588733	2.24273	2.22	93620.9	12.0284	0.863	1.342	123336		4	2013	1.20525	1.20439	0.191495	0.948652	2.68	34890.5	9.35663	0.5256	0.077217	18859
1	2014	1.86604	1.56527	0.55394	2.22607	2.93	99121	11.8542	0.8635	1.197	138111		4	2014	1.11029	1.10418	0.167147	0.89528	2.3	34982.2	9.29658	0.5379	0.078137	15687
1	2015	1.87077	1.5682	0.527313	2.41712	1.79	106009	12.0807	0.865	0.864	156312		4	2015	1.0287	1.01651	0.166573	0.854189	2.02	34843	9.63412	0.5503	0.071626	14948
1	2016	1.90804	1.6	0.533986	2.54236	2.63	118128	12.3037	0.865	0.731	189129		4	2016	1.04791	0.981855	0.18334	0.803016	4.03	35443.8	9.69761	0.5621	0.084802	20031
1	2017	1.92148	1.61127	0.571765	2.52286	2.38	129042	12.5025	0.865	0.781	185928		4	2017	1.24349	1.1651	0.168699	0.814252	1.86	41946	9.9227	0.5734	0.074729	20697
2	2003	1	1	1.33416	2.3145	2.1	25499.8	9.24681	0.7345	0.942	6812		5	2003	1	1	0.132938	1.40605	1.3	10010	7.76842	0.4461	0.098	1393
2	2004	1.13296	1.13577	1.25163	2.31176	1.46	30380.6	9.64492	0.7421	1.118	8406		5	2004	1.05556	1.05556	0.294237	1.48823	1.63	12708.2	8.16984	0.4587	0.101	1457
2	2005	1.31863	1.32756	1.20302	2.20445	1.93	37446.2	9.5129	0.7511	1.117	11657		5	2005	1.07494	1.0822	0.267898	1.47497	1.75	16250.6	8.22336	0.472	0.102	1455
2	2006	1.37604	1.39361	1.24053	2.18232	0.93	41513.9	9.72924	0.7573	1.151	13299		5	2006	1.09206	1.18677	0.241571	1.45255	2.19	20473.1	8.19216	0.4864	0.096	1946
2	2007	1.44292	1.46638	1.23198	2.08426	1.18	47110	9.80771	0.7631	1.034	15744		5	2007	1.1371	1.33428	0.208432	1.53571	1.49	26443.7	8.35684	0.5015	0.092	2015
2	2008	1.62309	1.66713	1.0192	1.98968	1.07	57134.4	9.87755	0.7723	0.831	18230		5	2008	1.26324	1.54264	0.1903	1.60467	1.74	34763.5	8.36925	0.5171	0.073	2221
2	2009	1.52698	1.5957	0.888007	2.00122	1.38	61252.9	10.0515	0.7801	0.58	19624		5	2009	1.19441	1.49634	0.168456	1.71356	1.59	39626.7	8.4946	0.534	0.048	2484
2	2010	1.55677	1.6465	0.928407	1.9232	1.19	71012	9.73182	0.7955	0.603	25973		5	2010	1.20046	1.53114	0.193046	1.66902	2.05	47216.8	8.503	0.555	0.051	2912
2	2011	1.60222	1.72654	0.826673	1.92675	1.55	83448.6	10.3999	0.805	0.59	38489		5	2011	1.25111	1.61497	0.150521	1.75004	2.76	57856.1	9.22693	0.5662	0.054	3841
2	2012	1.54744	1.79483	0.69615	1.91585	1.22	91251.8	10.5117	0.8155	0.566	41009		5	2012	1.17703	1.53299	0.125131	1.73819	2.8	63777.4	9.23038	0.5774	0.045	4732
2	2013	1.54738	1.92135	0.572572	1.96772	1.33	98111.5	10.5386	0.8201	0.551	60915		5	2013	1.0793	1.39566	0.09298	1.67734	3.01	67720.2	9.0102	0.5871	0.044	6388
2	2014	1.62791	2.02134	0.546431	2.01319	1.77	103671	10.5044	0.8227	0.523	63422		5	2014	1.00513	1.32047	0.083878	1.63972	3.16	70938.9	8.99518	0.5951	0.05	6359
2	2015	1.67449	2.07918	0.582166	1.91057	0.76	106905	10.5639	0.8264	0.43	79963		5	2015	0.924149	1.28579	0.102562	1.54867	3.01	71013.6	9.36508	0.603	0.044	8876
2	2016	1.79961	2.23454	0.65578	2.04227	0.3	114503	10.7734	0.8293	0.381	106514		5	2016	0.884237	1.29735	0.11478	1.54417	2.52	71936.9	9.68312	0.6119	0.043	10672
2	2017	1.88224	2.33713	0.804491	1.69177	0.38	119134	11.0951	0.8293	0.411	86996		5	2017	0.812103	1.19151	0.134804	1.43758	2.61	63646.5	9.61052	0.6202	0.058	11701
3	2003	1	1	0.209505	0.716554	1.07	10225	8.37868	0.3352	0.107	5623		7	2003	1	1	0.5679	1.13522	0.89	9844.97	8.7026	0.4496	0.191	4267
3	2004	1.15773	1.15773	0.195816	0.728255	1.04	12450.6	8.38022	0.3583	0.132	5647		7	2004	1.08794	1.08794	0.513011	1.18319	1.2	11524.6	8.7992	0.4517	0.18	3657
3	2005	1.25144	1.25144	0.181284	0.74295	1.2	14614.1	8.16949	0.3769	0.131	6401		7	2005	1.12165	1.12165	0.473463	1.2079	0.94	13329.4	8.46829	0.5252	0.148	4101
3	2006	1.29971	1.29971	0.173824	0.739149	1.13	16624.5	8.1301	0.3844	0.129	7220		7	2006	1.10122	1.10122	0.581416	1.13953	0.99	15700	8.6597	0.5297	0.148	4578
3	2007	1.38303	1.38303	0.167038	0.747838	1.24	19598.6	8.16702	0.4025	0.143	7853		7	2007	1.09312	1.14488	0.462911	1.11572	0.96	19357.8	8.77638	0.5316	0.148	5251
3	2008	1.43173	1.43173	0.1543	0.726025	1.29	22910.2	8.35792	0.419	0.167	9128		7	2008	1.0534	1.2106	0.1987	1.16387	0.93	23504.4	8.89018	0.5321	0.144	5536
3	2009	1.34736	1.35053	0.146766	0.729575	1.44	24503.1	8.42494	0.4374	0.117	11361		7	2009	1.01749	1.20254	0.181279	1.18039	0.91	26564.8	8.90277	0.5332	0.11	5934
3	2010	1.40298	1.40628	0.190364	0.711519	1.82	28349	8.16801	0.445	0.14	12295		7	2010	1.03091	1.25051	0.175793	1.18096	1.43	31552.9	8.83607	0.5335	0.132	6445
3	2011	1.46672	1.47017	0.175678	0.709834	2.54	33856.9	8.66587	0.456	0.141	17595		7	2011	1.10191	1.35452	0.160052	1.16351	0.96	38446.1	9.10102	0.534	0.135	8196
3	2012	1.40889	1.41728	0.156834	0.70714	1.83	36464.1	8.70987	0.468	0.12	23241		7	2012	1.1017	1.36689	0.159058	1.135	0.87	43415.4	9.25469	0.537	0.13	9171
3	2013	1.36953	1.35343	0.131931	0.683387	1.73	38787.6	8.90172	0.4812	0.12	27619		7	2013	1.07586	1.33767	0.150835	1.13372	0.81	47424.2	9.40328	0.542	0.123	10751
3	2014	1.30276	1.2672	0.11876	0.670552	1.55	39844.5	8.86757	0.4933	0.125	30000		7	2014	1.03077	1.28333	0.150857	1.12043	0.71	50156.8	9.37213	0.5481	0.117	11933
3	2015	1.22931	1.18918	0.116297	0.693596	1.33	40142.9	9.04153	0.5133	0.108	44060		7	2015	0.954677	1.19014	0.126311	1.06839	0.79	51082.9	9.39289	0.5531	0.084	14800
3	2016	1.24927	1.17059	0.120399	0.698328	1.25	42932.3	8.97479	0.5332	0.097	54838		7	2016	0.940049	1.1684	0.142103	1.13146	0.57	54068.1	9.51313	0.5597	0.083	18922
3	2017	1.2924	1.17463	0.133928	0.708509	1.68	45234.5	9.13916	0.5501	0.099	61288		7	2017	0.906691	1.12486	0.173846	1.1002	0.6	55003.8	9.55878	0.5665	0.084	20450
6	2003	1	1	1.01352	1.39739	1.47	14257.8	8.92049	0.5601	0.366	13545		8	2003	1	1	0.165707	1.1106	1.27	10635.4	8.40916	0.526	0.109	4972
6	2004	1.01655	1.01655	0.842494	1.39418	1.73	15821.7	8.83882	0.5601	0.427	14695		8	2004	1.1197	1.1197	0.164921	1.15356	1.16	12445.9	8.49193	0.528	0.118	4919
6	2005	1.06563	1.09681	0.838217	1.48317	1.61	19064.8	8.74609	0.587	0.417	15672		8	2005	1.22562	1.22562	0.164818	1.07202	0.85	14433.8	8.45998	0.531	0.142	6050
6	2006	1.05983	1.16183	0.819638	1.4389	1.58	21785.3	8.92241	0.5899	0.415	17052		8	2006	1.27356	1.27356	0.177987	1.09431	0.88	16248.5	8.53196	0.535	0.165	6535
6	2007	1.0975	1.26516	0.760618	1.41467	1.14	25975.6	8.98702	0.592	0.405	19518		8	2007	1.31326	1.31326	0.159234	1.07	0.83	18577.4	8.69741	0.539	0.185	7242
6	2008	1.15665	1.41088	0.6662	1.34574	1.22	31676.9	9.07838	0.6005	0.368	20893		8	2008	1.37299	1.37299	0.142	1.08729	1.19	21736.9	8.70089	0.554	0.193	7974
6	2009	1.14226	1.41469	0.592327	1.35085	1.35	35043.7	9.23728	0.6035	0.283	25803		8	2009	1.23749	1.23749	0.144107	1.07291	1.26	22443.8	8.7457	0.555	0.129	9014
6	2010	1.22285	1.53922	0.911839	1.32572	1.12	42188	9.0529	0.621	0.296	34216		8	2010	1.30372	1.30372	0.143082	1.0668	1.27	27050.9	8.75161	0.5566	0.167	10269
6	2011	1.30016	1.65837	0.636788	1.29475	1.69	50711.2	9.46705	0.6405	0.297	37102		8	2011	1.38324	1.38324	0.122087	1.05884	1.21	32816.9	9.1148	0.565	0.198	23432
6	2012	1.29048	1.66044	0.457641	1.31205	2.75	56610.7	9.89801	0.6565	0.264	41152		8	2012	1.30831	1.30831	0.093878	1.04495	1.59	35711	9.20955	0.569	0.173	30610
6	2013	1.26074	1.62632	0.433482	1.3454	1.28	61989.1	10.1049	0.6645	0.261	45996		8	2013	1.2013	1.19649	0.09962	0.998355	2.08	37692.1	9.48055	0.574	0.167	32264
6	2014	1.20533	1.55763	0.416944	1.22478	0.95	65193.8	9.90945	0.6705	0.245	37860		8	2014	1.16683	1.11339	0.097661	0.948426	1.21	39236.6	9.3542	0.5801	0.159	31856
6	2015	1.17437	1.51742	0.471445	0.935067	1.02	65424.5	9.83995	0.6735	0.208	42153		8	2015	1.08291	1.01707	0.10257	0.964494	1.04	39568.9	9.37522	0.588	0.087	34611
6	2016	0.912336	1.17649	0.482285	0.901588	0.79	50815.2	9.97179	0.6737	0.258	52603		8	2016	1.09913	0.979715	0.107498	0.959525	1.13	40500.4	9.37343	0.592	0.071	35293
6	2017	0.953053	1.23018	0.541402	0.896204	0.92	53580.3	9.98468	0.6749	0.287	49871		8	2017	1.06966	0.953452	0.128076	0.982991	0.81	41970.7	9.4227	0.594	0.08	30958
9	2003	1	1	1.86475	4.62301	1.27	37906.2	10.1257	0.776	1.389	22374		12	2003	1	1	0.245666	0.617539	0.71	6365.57	7.66342	0.32	0.125	2676
9	2004	1.13712	1.05346	1.76536	4.75588	0.94	43993.6	10.1126	0.812	1.641	20471		12	2004	1.12992	1.12992	0.224999	0.609672	0.86	7641.81	7.48732	0.335	0.125	2943
9	2005	1.24063	1.12552	1.79596	4.52716	0.96	48929.4	10.0257	0.8909	1.651	32741		12	2005	1.16694	1.16694	0.239469	0.605644	0.92	8742.11	7.0386	0.355	0.14	3516
9	2006	1.32562	1.20206	1.72133	3.94883	0.91	53830.1	10.4382	0.887	1.716	36042		12	2006	1.20807	1.20807	0.241611	0.664699	0.84	10004.1	7.33728	0.371	0.16	4679
9	2007	1.45473	1.32239	1.60615	3.64352	1.01	60533	10.4546	0.887	1.721	47205		12	2007	1.29892	1.29892	0.251955	0.700657	1.12	12031.6	7.24498	0.387	0.165	6070
9	2008	1.5362	1.40214	1.5253	3.26757	1.12	65716.3	10.5454	0.886	1.59	52835		12	2008	1.38605	1.38605	0.21	0.723977	1.57	14428.1	7.4403	0.405	0.158	10409
9	2009	1.52184	1.40214	1.40129	2.95697	1.06	68083.5	10.6469	0.886	1.261	62241		12	2009	1.38359	1.38359	0.189553	0.763742	1.38	16413	7.62132	0.421	0.106	16386
9	2010	1.63604	1.51228	1.76104	2.60322	0.78	74537.5	10.1217	0.893	1.455	71196		12	2010	1.47768	1.47768	0.216718	0.788388	1.46	20747.6	7.46254	0.4301	0.133	47128
9	2011	1.74012	1.61235	1.73077	2.42305	0.75	81788.2	10.4834	0.893	1.472	80215		12	2011	1.58805	1.58805	0.183031	0.804121	1.75	25637.8	8.24831	0.448	0.132	48556
9	2012	1.74461	1.6292	1.6712	2.22035	0.66	84797.1	10.6543	0.893	1.366	82682		12	2012	1.5615	1.56251	0.307245	0.835619	1.92	28744.2	8.51634	0.465	0.144	74888
9	2013	1.75171	1.55005	1.40609	2.13083	0.87	90344.3	10.5615	0.896	1.253	86450		12	2013	1.56555	1.53718	0.143902	0.819754	2.66	31889.4	8.52448	0.4786	0.147	93353
9	2014	1.80321	1.59734	1.29987	2.14857	1.06	97146.3	10.8156	0.896	1.216	81664		12	2014	1.53635	1.48738	0.13402	0.811655	2.06	34273.8	8.72823	0.4915	0.145	99160
9	2015	1.80958	1.60293	1.2942	2.34399	0.88	104031	10.9507	0.876	1.114	100006		12	2015	1.46514	1.41313	0.14656	0.779735	2	35816.5	8.79598	0.505	0.135	127709
9	2016	1.88102	1.66114	1.26968	2.46537	0.73	116441	11.044	0.879	1.022	119937		12	2016	1.55052	1.40195	0.138812	0.768631	2.04	39392.5	8.56559	0.5199	0.121	172552
9	2017	1.91735	1.69322	1.33838	2.50481	0.53	126687	11.4292	0.877	1.05	131740		12	2017	1.58457	1.4222	0.166092	0.795888	1.84	43194.2	8.60521	0.5349	0.135	175872
10	2003	1	1	0.997893	1.05361	1.44	16683.9	7.69038	0.4677	0.756	18393		14	2003	1	1	0.40294	0.673676	0.76	6599.46	8.29325	0.3402	0.075	2434
10	2004	1.08508	0.976885	1.19697	1.10089	1.33	19943.6	7.80768	0.4818	0.942	23532		14	2004	1.10982	1.10982	0.390909	0.669039	0.85	8068.86	7.98311	0.3558	0.084	2685
10	2005	1.20517	0.963796	1.18247	1.14633	1.61	24510.7	8.13395	0.5011	1.004	34811		14	2005	1.16209	1.16209	0.377228	0.679967	0.91	9410.25	7.53133	0.37	0.082	2815
10	2006	1.27424	1.0161	1.20373	1.13592	1.31	28398.7	8.25266	0.519	1.041	53267		14	2006	1.2111	1.2111	0.388398	0.693287	0.8	11109.8	7.71202	0.3868	0.102	3171
10	2007	1.37811	1.10725	1.14635	1.13955	1.24	33689.6	8.43308	0.532	1.021	88950		14	2007	1.27159	1.33149	0.389931	0.714016	0.83	13279	8.2467	0.398	0.124	3548
10	2008	1.48757	1.24343	0.98	1.12813	1.31	39914.9	8.44295	0.543	0.879	128002		14	2008	1.34088	1.48078	0.3506	0.741583	0.6	15843.3	8.25545	0.4136	0.136	3746
10	2009	1.48631	1.27575	0.881738	1.12447	1.07	44119.5	8.54605	0.556	0.672	174329		14	2009	1.28818	1.48041	0.329547	0.770625	0.92	17272.5	8.52289	0.4318	0.114	5224
10	2010	1.61915	1.41012	0.760116	1.13331	1.13	52643.9	8.5983	0.6058	0.761	235873		14	2010	1.40599	1.64833	0.272931	0.782223	1.66	21181.7	7.7761	0.4406	0.155	6307
10	2011	1.74316	1.5377	0.755198	1.14444	1.17	62172.8	9.16267	0.619	0.71	348381		14	2011	1.55174	1.83865	0.279128	0.820459	2.06	26075.8	8.73665	0.457	0.174	9673
10	2012	1.74784	1.55599	0.70827	1.12091	1.22	68255.3	9.26139	0.63	0.64	472656		14	2012	1.55833	1.87368	0.275547	0.846812	2.44	28749.7	8.86651	0.4751	0.163	12458
10	2013	1.77654	1.58628	0.689243	1.11621	1.49	75265.6	9.42235	0.6411	0.571	504500		14	2013	1.58165	1.89549	0.266443	0.872068	1.67	31866.9	9.2385	0.4887	0.158	16938
10	2014	1.79678	1.60723	0.690672	1.1267	1.35	81769.2	9.34982	0.6521	0.532	421907		14	2014	1.58761	1.88944	0.252581	0.904869	1.47	34598.5	8.87525	0.5022	0.167	25594
10	2015	1.79829	1.60839	0.729827	1.11054	1.36	87909.2	9.49009	0.6652	0.485	428337		14	2015	1.54766	1.81961	0.26255	0.88371	1.41	36626.8	8.87176	0.5162	0.158	36936
10	2016	1.84226	1.64185	0.753392	1.07607	0.99	96747.4	9.51014	0.6772	0.437	512429		14	2016	1.55761	1.80162	0.270879	0.86707	1.69	40285.3	8.75097	0.531	0.144	60494
10	2017	1.90626	1.69	0.830316	1.06148	0.83	106950	9.52172	0.6876	0.465	514402		14	2017	1.58124	1.77455	0.314557	0.887435	1.52	43285	8.76582	0.546	0.15	70591
11	2003	1	1	0.522171	1.38485	1.48	19981.5	7.76	0.5299	0.524	21463		16	2003	1	1	0.152194	0.555977	0.68	7104.27	7.96675	0.2721	0.057	5261
11	2004	1.08499	1.06809	0.592806	1.3623	1.41	23652.2	7.95072	0.54	0.605	25294		16	2004	1.17094	1.17094	0.143796	0.571634	0.69	8802.91	8.21924	0.2891	0.064	6318
11	2005	1.13472	1.10694	0.628617	1.31808	1.19	26883.8	7.61371	0.5602	0.656	43221		16	2005	1.30405	1.30405	0.161349	0.618481	0.78	11287.2	7.98551	0.3065	0.06	8981
11	2006	1.20517	1.17995	0.645371	1.25353	0.89	30990.7	8.06019	0.565	0.706	52980		16	2006	1.32573	1.32573	0.152098	0.662313	0.76	13163.1	8.054	0.3247	0.063	11538
11	2007	1.30778	1.28111	0.606384	1.20793	0.94	36379.7	8.10565	0.572	0.717	68933		16	2007	1.36795	1.36795	0.133425	0.68875	0.76	16039	8.18266	0.3434	0.065	14916
11	2008	1.39399	1.39639	0.5382	1.14258	2.42	41179.4	8.23819	0.576	0.683	89931		16	2008	1.39564	1.39564	0.1187	0.65251	0.6	19109.7	8.33583	0.3603	0.067	19090
11	2009	1.37842	1.42005	0.487691	1.09953	0.86	43575.3	8.40434	0.579	0.558	108482		16	2009	1.25005	1.25005	0.12178	0.669581	0.62	20533.8	8.38743	0.377	0.047	19589
11	2010	1.50895	1.56662	0.487476	1.06892	1.2	50894.6	8.15067	0.6162	0.619	120742		16	2010	1.23782	1.23782	0.158571	0.659177	0.57	24553.3	7.877	0.385	0.052	25149
11	2011	1.61569	1.69501	0.449653	1.02196	0.74	59159.5	8.82035	0.623	0.618	177066		16	2011	1.22628	1.22628	0.134988	0.657547	0.61	28686.7	8.70445	0.4057	0.078	34076
11	2012	1.61354	1.71786	0.432026	0.959911	1.08	63292.6	9.21123	0.632	0.569	249373		16	2012	1.18592	1.19293	0.117901	0.67235	0.71	31468.5	8.66313	0.4243	0.11	43442
11	2013	1.63006	1.74132	0.408786	0.97775	1.04	68673.3	9.36753	0.64	0.551	294014		16	2013	1.16023	1.16019	0.105275	0.673904	0.9	34198.8	8.78332	0.438	0.115	55920
11	2014	1.61971	1.73336	0.39434	0.991594	1.18	72935.8	9.05748	0.6487	0.543	261435		16	2014	1.12189	1.13025	0.091936	0.676316	0.84	37026.5	8.99987	0.452	0.114	62434
11	2015	1.60933	1.72209	0.396628	1.09711	1.03	77426.4	8.97695	0.658	0.504	307264		16	2015	1.07626	1.08414	0.098829	0.655813	0.8	39031.8	8.82643	0.4685	0.124	74373
11	2016	1.64973	1.74482	0.403527	1.07583	1.38	84528.4	9.11587	0.67	0.473	393147		16	2016	1.10211	1.08329	0.101574	0.674293	0.89	42458.9	8.81419	0.485	0.117	94669
11	2017	1.69702	1.77544	0.447436	1.06819	0.87	91511.9	9.18864	0.68	0.493	377115		16	2017	1.12879	1.10951	0.111004	0.689664	1.43	46608.3	8.94052	0.5016	0.118	119240
13	2003	1	1	1.0981	0.96869	0.67	14230.9	7.58698	0.452	0.587	7236		17	2003	1	1	0.307527	0.712999	0.59	8368.43	7.92014	0.429	0.089	6635
13	2004	1.04462	0.92802	0.989137	0.924156	0.87	16331.4	7.49181	0.463	0.683	7498		17	2004	1.13625	1.13625	0.333434	0.715966	0.71	9886.35	8.09618	0.4368	0.099	7960
13	2005	1.09137	0.929122	0.95118	0.866608	1.23	18427.6	7.54298	0.473	0.68	9460		17	2005	1.25365	1.25365	0.323766	0.708915	0.95	11541.5	7.82228	0.432	0.113	11534
13	2006	1.13629	0.966984	0.934306	0.877994	0.79	21154.4	7.72628	0.48	0.659	10351		17	2006	1.33233	1.33233	0.296641	0.794397	0.89	13380.4	8.258	0.438	0.123	14576
13	2007	1.2207	1.05708	0.86701	0.868867	0.84	25605	7.74683	0.487	0.612	11341		17	2007	1.47948	1.47948	0.262198	0.772429	0.7	16377.3	8.42336	0.443	0.121	17376
13	2008	1.24012	1.1226	0.7563	0.843073	0.77	29741.7	7.80386	0.53	0.544	13181		17	2008	1.62238	1.62238	0.2193	0.779215	0.8	19837	8.48551	0.452	0.127	21147
13	2009	1.23186	1.14961	0.656487	0.841902	0.71	33378.4	8.34637	0.551	0.445	17559		17	2009	1.63894	1.63894	0.198859	0.799127	1.16	22659.3	8.48868	0.46	0.091	27206
13	2010	1.30925	1.2391	0.547503	0.833029	0.88	39905.6	8.20068	0.571	0.5	21994		17	2010	1.76654	1.76654	0.219256	0.792563	0.92	27876.4	8.4553	0.497	0.11	31311
13	2011	1.37737	1.32313	0.521771	0.858545	1.13	47204.8	8.82972	0.581	0.528	32325		17	2011	1.87914	1.87914	0.201953	0.81118	1.32	34095.6	9.04718	0.5183	0.11	42510
13	2012	1.37791	1.34615	0.480754	0.878838	1.13	52566.1	8.56386	0.596	0.5	42773		17	2012	1.85575	1.85575	0.191726	0.821854	1.28	38502.2	9.20158	0.535	0.091	51316
13	2013	1.37759	1.36382	0.449897	0.924049	1.3	57945.1	8.64711	0.6077	0.48	53701		17	2013	1.83993	1.80758	0.177219	0.856684	1.02	42751.9	9.3448	0.5451	0.091	50816
13	2014	1.34675	1.33843	0.443256	0.919688	0.8	63204.8	8.79261	0.618	0.453	58075		17	2014	1.82524	1.75409	0.163267	0.898054	1.16	47075.7	9.11094	0.5567	0.097	59050
13	2015	1.31619	1.31013	0.466967	0.953091	0.88	67673.4	8.87103	0.626	0.405	83146		17	2015	1.79362	1.6863	0.165325	0.95833	0.84	50495.9	9.33253	0.5685	0.096	74240
13	2016	1.32179	1.31003	0.503524	0.951646	0.66	74369.1	8.72578	0.636	0.362	130376		17	2016	1.88969	1.6637	0.170732	0.941128	1.42	55506.2	9.29726	0.581	0.08	95157
13	2017	1.35535	1.33003	0.573412	0.961089	0.69	82286.1	9.13602	0.648	0.359	128079		17	2017	1.86688	1.64038	0.181723	0.924722	1.19	60112	9.40495	0.593	0.088	110234
15	2003	1	1	0.408856	0.830683	1.26	13236.3	7.8518	0.4301	0.306	15794		18	2003	1	1	0.181419	0.645859	0.55	6993.83	8.05148	0.335	0.066	6054
15	2004	1.15266	1.15266	0.382434	0.817828	1.24	16363.7	7.94389	0.4415	0.334	18388		18	2004	1.14581	1.14581	0.17469	0.678106	0.52	8423.32	8.15716	0.355	0.08	7693
15	2005	1.27066	1.27066	0.354278	0.824129	1.29	19860.4	7.72186	0.45	0.342	28835		18	2005	1.23847	1.23847	0.198502	0.7177	0.58	10427	7.99092	0.37	0.075	8763
15	2006	1.3489	1.3489	0.326122	0.850747	1.17	23525.8	8.09367	0.461	0.347	38284		18	2006	1.308	1.308	0.22357	0.725036	0.71	12123.4	8.16877	0.3871	0.076	10249
15	2007	1.41666	1.41985	0.291706	0.832183	1.24	27518.9	8.22551	0.4675	0.361	46849		18	2007	1.41979	1.41979	0.201179	0.735916	0.7	14853.8	8.41965	0.4045	0.078	11233
15	2008	1.51809	1.5215	0.2387	0.774464	1.39	32848.3	8.27506	0.476	0.356	60247		18	2008	1.51573	1.51573	0.1682	0.746088	0.82	18111.3	8.43277	0.4215	0.075	14016
15	2009	1.46098	1.53893	0.225896	0.754309	1.36	35793.7	8.31277	0.4832	0.28	66857		18	2009	1.47943	1.47943	0.146579	0.754339	1.12	20386.7	8.46535	0.432	0.053	15948
15	2010	1.48445	1.58708	0.283054	0.784607	1.24	40853.1	8.172	0.497	0.327	80856		18	2010	1.54618	1.54618	0.3257	0.746513	0.66	24410.9	8.23022	0.433	0.062	22381
15	2011	1.65899	1.81389	0.245944	0.754117	1.35	47070.5	8.6727	0.5095	0.336	109599		18	2011	1.62445	1.62445	0.122104	0.775577	0.65	29820.4	8.80709	0.451	0.063	29516
15	2012	1.64847	1.80694	0.221042	0.770149	1.48	51639.9	8.77947	0.5243	0.31	128614		18	2012	1.58053	1.58053	0.114558	0.78375	0.86	33369.8	8.7214	0.4665	0.063	35709
15	2013	1.65267	1.81136	0.20943	0.78093	1.55	56745.4	8.92476	0.5375	0.299	155170		18	2013	1.53969	1.529	0.106993	0.796743	0.95	36798.2	8.9576	0.4796	0.063	41336
15	2014	1.61774	1.77211	0.197907	0.776102	1.39	60707.5	8.98238	0.5501	0.286	158619		18	2014	1.5257	1.47516	0.101836	0.788332	0.79	40132.6	9.02003	0.4928	0.07	44194
15	2015	1.5692	1.71635	0.199566	0.766063	1.1	63981.2	9.03365	0.5701	0.238	193220		18	2015	1.50497	1.42296	0.109361	0.772244	1.86	42609.8	9.30286	0.5089	0.063	54501
15	2016	1.5952	1.72945	0.204142	0.758984	1.15	68386.9	9.02856	0.5902	0.229	212911		18	2016	1.61091	1.411	0.11479	0.801269	0.64	46249.4	9.3602	0.5275	0.055	67779
15	2017	1.608	1.74333	0.215206	0.742512	1.31	72590.6	9.12371	0.6058	0.246	204859		18	2017	1.62793	1.42362	0.136783	0.803536	0.63	49421.2	9.45258	0.5462	0.072	77934
19	2003	1	1	1.26032	1.41894	0.91	17677.8	8.00826	0.5845	1.481	43186		20	2003	1	1	0.306539	0.685007	1.01	5808.34	7.76787	0.3085	0.093	2250
19	2004	1.11857	1.02433	1.14493	1.28381	0.7	20705.3	8.13014	0.596	1.567	52201		20	2004	1.13916	1.13916	0.305612	0.655206	0.96	7022.91	8.01579	0.3194	0.103	2202
19	2005	1.22858	1.04006	1.06007	1.29421	0.77	24534.9	8.36496	0.6068	1.554	72220		20	2005	1.19213	1.19213	0.305583	0.682096	1.01	8549.57	7.65945	0.3362	0.107	2379
19	2006	1.32031	1.10114	0.953997	1.16808	0.61	28159	8.43781	0.63	1.581	90886		20	2006	1.25969	1.25969	0.306066	0.667758	0.85	10057.6	8.03394	0.3464	0.112	2784
19	2007	1.42745	1.18424	0.861648	1.12727	0.49	32895.5	8.68016	0.6314	1.581	102449		20	2007	1.33646	1.33646	0.293715	0.712637	1.1	12213.5	8.03248	0.3624	0.121	3480
19	2008	1.50651	1.24983	0.7392	1.02989	0.46	37194.7	8.77292	0.6337	1.293	103883		20	2008	1.36935	1.36935	0.2685	0.726277	1.3	14578.5	7.98318	0.3816	0.131	3884
19	2009	1.43479	1.24983	0.682067	0.935369	0.61	38975.9	8.87171	0.634	1.057	125673		20	2009	1.20861	1.23977	0.239663	0.730127	1.7	15978.5	8.09567	0.392	0.125	4277
19	2010	1.47986	1.28909	1.3276	0.942388	3.08	44069.6	8.60241	0.6618	1.155	152907		20	2010	1.16301	1.24413	0.205042	0.790352	1.71	20758.9	7.66984	0.4	0.125	5117
19	2011	1.51849	1.32274	0.642067	0.928378	0.62	50652.3	9.33313	0.665	1.109	196272		20	2011	1.18024	1.31236	0.158536	0.796146	1.38	25233.3	8.61094	0.418	0.129	8106
19	2012	1.4886	1.3183	0.561842	0.880933	0.46	53868.1	9.34783	0.674	1.088	229514		20	2012	1.12222	1.27775	0.160702	0.805435	1.46	27840.9	8.4239	0.4353	0.143	13610
19	2013	1.49586	1.3183	0.517802	0.897989	0.57	58694.8	9.22653	0.6776	1.082	264265		20	2013	1.12877	1.30227	0.149055	0.772687	1.52	30620.7	8.59333	0.4481	0.141	23251
19	2014	1.47484	1.30929	0.508186	0.90345	0.45	63231.9	9.28264	0.68	0.975	278358		20	2014	1.10943	1.28661	0.136839	0.774833	1.28	32967.8	8.74943	0.4601	0.159	32298
19	2015	1.45529	1.29578	0.529447	1.08114	0.4	67114.5	9.49607	0.6871	0.875	355939		20	2015	1.08513	1.26095	0.150816	0.775098	1.55	35035.7	8.68266	0.4706	0.189	43696
19	2016	1.51384	1.29578	0.549215	1.05415	0.45	73511.1	9.61274	0.692	0.785	505667		20	2016	1.08157	1.2532	0.164996	0.791666	1.11	37862	8.76196	0.4808	0.173	59239
19	2017	1.51849	1.29602	0.619763	1.08039	0.41	80316.3	9.76912	0.6985	0.758	627834		20	2017	1.05662	1.22436	0.197875	0.806324	0.9	37918.6	8.75788	0.4921	0.211	56988
21	2003	1	1	1.03178	0.975323	0.54	8547.47	8.19048	0.4357	0.272	445		22	2003	1	1	0.212032	0.913927	1.78	8108.53	7.66946	0.3386	0.094	4589
21	2004	1.0907	1.08342	0.871736	0.98157	0.94	9766.5	8.40607	0.4451	0.352	375		22	2004	1.08455	1.07914	0.197605	0.894242	1.81	9641.28	7.24658	0.3525	0.119	5171
21	2005	1.14748	1.14608	0.828776	0.949479	0.7	10845.3	8.10865	0.452	0.232	498		22	2005	1.11315	1.1076	0.191654	0.905404	1.64	12393.6	7.39184	0.452	0.101	6260
21	2006	1.23212	1.22532	0.893601	0.901951	0.79	12498.9	8.16899	0.461	0.217	538		22	2006	1.1236	1.118	0.192087	0.914122	1.72	13914.6	7.57339	0.467	0.112	6471
21	2007	1.3281	1.32179	5.85792	1.00001	1.22	14842.2	8.3247	0.472	0.213	632		22	2007	1.20105	1.19506	0.330148	0.940379	1.55	16605.6	7.72397	0.4834	0.121	6715
21	2008	1.4722	1.49975	4.69424	1.13008	0.87	17600.2	8.3453	0.48	0.209	873		22	2008	1.33693	1.33026	0.3005	0.965038	1.32	20407.4	7.78696	0.4999	0.114	8324
21	2009	1.45738	1.49567	3.73202	1.22975	1.19	19145.9	8.43693	0.4913	0.202	1040		22	2009	1.33111	1.32447	0.291057	0.987992	1.68	22840.2	7.9341	0.5159	0.081	13482
21	2010	1.55239	1.58053	0.848803	1.21474	1.14	23757.2	8.12365	0.498	0.284	1019		22	2010	1.41494	1.40788	0.328979	1.07525	2.22	27471.7	7.96414	0.5302	0.106	22825
21	2011	1.64327	1.67773	0.564959	1.28968	1.11	28764.7	8.87962	0.505	0.327	1489		22	2011	1.55216	1.54442	0.329726	1.27933	2.59	34297.3	8.77935	0.5502	0.188	32039
21	2012	1.58155	1.62966	0.598458	1.29903	1.57	32193.2	9.1472	0.516	0.317	1824		22	2012	1.6295	1.63701	0.31851	1.30671	1.64	38742.3	8.6356	0.5698	0.294	38924
21	2013	1.51951	1.5761	0.526125	1.28349	0.85	35503.5	9.18771	0.5274	0.292	2359		22	2013	1.63462	1.64204	0.295724	1.1717	1.37	43041.3	8.67599	0.5834	0.333	49036
21	2014	1.45369	1.50634	0.497659	1.2885	0.6	38767.7	9.09845	0.5376	0.278	2416		22	2014	1.63897	1.64542	0.285071	1.16931	1.18	47685.1	8.95551	0.596	0.411	55298
21	2015	1.39586	1.44435	0.534556	1.24426	0.6	40645	9.19857	0.5512	0.235	3127		22	2015	1.64073	1.64199	0.297069	1.14942	0.88	52095.7	8.94135	0.6094	0.295	82791
21	2016	1.40856	1.45235	1.24611	1.29437	0.75	44200.7	9.12164	0.5678	0.186	3658		22	2016	1.73563	1.64938	0.291567	1.13214	0.81	58204	9.07319	0.626	0.235	59518
21	2017	1.42647	1.4708	1.1523	1.25132	1.21	48191.6	9.47552	0.5804	0.157	4564		22	2017	1.72571	1.63526	0.297964	1.13154	1.14	63169.9	9.1956	0.6408	0.231	64648
													23	2003	1	1	0.21157	0.671769	1.09	6522.86	7.41585	0.3386	0.087	7443
													23	2004	1.13258	1.13258	0.181397	0.698527	1.14	7885.82	7.45444	0.3525	0.089	7260
													23	2005	1.2202	1.2202	0.186037	0.685015	1.06	8993.06	6.83725	0.33	0.088	10567
													23	2006	1.30544	1.30544	0.184802	0.712458	0.82	10638.1	7.24227	0.343	0.101	13109
													23	2007	1.42038	1.42038	0.198598	0.745971	0.97	12996.7	7.43357	0.356	0.104	19165
													23	2008	1.51726	1.51726	0.24395	0.977111	0.81	15484.4	7.51471	0.374	0.122	24335
													23	2009	1.50548	1.50548	0.222716	0.959042	0.73	17289.3	7.69397	0.387	0.117	33047
													23	2010	1.60598	1.60598	0.206135	0.960569	0.52	21361.7	7.63537	0.4018	0.129	40230
													23	2011	1.72538	1.72538	0.18997	0.843764	0.67	26120.1	8.21653	0.4183	0.147	49734
													23	2012	1.74713	1.75161	0.186781	0.852614	0.75	29560.2	8.47832	0.4353	0.156	66312
													23	2013	1.77467	1.76159	0.181154	0.872011	0.89	32554.7	8.44745	0.449	0.152	82453
													23	2014	1.75098	1.73647	0.170106	0.883836	1.01	35057.3	8.3476	0.463	0.151	91167
													23	2015	1.70002	1.68161	0.169349	0.835626	0.72	36632.3	8.44695	0.4769	0.106	110746
													23	2016	1.79584	1.67782	0.176375	0.835883	0.88	39862.7	8.30315	0.4921	0.099	142522
													23	2017	1.85751	1.72934	0.214219	0.840419	0.83	44543.7	8.56174	0.5079	0.124	167484
													24	2003	1	1	0.121862	0.644161	0.74	3685.63	6.88871	0.2477	0.057	1242
													24	2004	1.10998	1.1548	0.110205	0.676535	0.97	4297.64	6.98164	0.2628	0.075	1486
													24	2005	1.24021	1.31981	0.096573	0.725693	0.71	5376.46	6.41815	0.2687	0.067	2226
													24	2006	1.36147	1.51011	0.089708	0.71481	0.86	6338.7	6.59396	0.2746	0.055	2674
													24	2007	1.55755	1.73322	0.075715	0.754738	0.82	7940.83	6.84305	0.2824	0.06	2759
													24	2008	1.83248	2.1054	0.0659	0.790221	0.7	9904.23	7.04555	0.2911	0.066	2943
													24	2009	1.66761	1.72137	0.062903	0.848163	0.54	11062.1	7.0815	0.2989	0.04	3709
													24	2010	1.8834	2.03645	0.155971	0.851087	0.65	13228.4	6.76395	0.3381	0.046	4414
													24	2011	1.87512	1.98314	0.13378	0.942118	1.14	16436.6	7.58866	0.3496	0.055	8351
													24	2012	1.92397	2.0348	0.109707	0.999139	1.01	19667.6	7.63087	0.3641	0.061	11296
													24	2013	1.9083	2.01822	0.104306	1.00025	1.37	23092.1	8.04266	0.3783	0.063	17405
													24	2014	1.8562	1.96312	0.090797	1.06905	1.84	26415	8.09209	0.4001	0.071	22467
													24	2015	1.7834	1.88613	0.070659	1.02058	1.31	29752.3	7.78073	0.4201	0.072	18295
													24	2016	1.95891	1.81583	0.064352	1.03388	1.01	33127.2	7.76686	0.4415	0.032	25315
													24	2017	1.97659	1.83222	0.060779	1.03389	1.6	37823.5	8.13994	0.4602	0.041	34610
													25	2003	1	1	0.236683	1.00677	0.17	5841	6.04047	0.266	0.086	1966
													25	2004	1.13719	1.13719	0.211946	0.948832	0.24	6980.54	6.81568	0.281	0.1	2132
													25	2005	1.19754	1.19754	0.201252	0.895065	0.19	7779.17	6.37782	0.295	0.112	2556
													25	2006	1.28155	1.28155	0.21652	0.860987	0.59	8896.14	6.66258	0.305	0.124	3085
													25	2007	1.41937	1.41937	0.193574	0.866708	0.15	10572.7	6.78506	0.316	0.14	3108
													25	2008	1.57672	1.57672	0.1809	0.872684	0.05	12529.4	6.90184	0.33	0.117	4089
													25	2009	1.48732	1.48732	0.176188	0.933725	0.61	13497.6	6.9053	0.34	0.089	4633
													25	2010	1.43559	1.43559	0.154266	0.90149	0.06	15697.9	7.00608	0.347	0.126	5645
													25	2011	1.45326	1.45326	0.148244	0.919129	4.66	19203.5	7.68605	0.368	0.116	7150
													25	2012	1.39782	1.39782	0.152542	0.968686	0.57	22128.1	7.84955	0.3931	0.129	9260
													25	2013	1.34411	1.34411	0.123106	0.993309	3.5	25245	7.84216	0.4048	0.132	11512
													25	2014	1.2711	1.22773	0.126127	0.996596	1.56	27184.1	7.78661	0.4173	0.142	13343
													25	2015	1.20098	1.11596	0.138141	0.908781	1.03	28720.3	8.04544	0.4333	0.112	17603
													25	2016	1.15761	1.05072	0.149909	0.907098	0.99	30996.5	7.99163	0.4503	0.089	23709
													25	2017	1.1813	1.03027	0.168193	0.954984	0.86	34110.3	8.16898	0.4669	0.097	28695
													26	2003	1	1	0.371034	0.854248	1.29	7047.17	8.11152	0.3546	0.089	3421
													26	2004	1.16169	1.16169	0.32483	0.88533	1.24	8626.95	8.26243	0.3641	0.095	3217
													26	2005	1.32377	1.32377	0.288246	0.900066	0.99	10660.5	8.06237	0.3723	0.095	4166
													26	2006	1.43813	1.43813	0.25349	0.962431	0.91	12824	8.29885	0.3912	0.09	5717
													26	2007	1.52374	1.52374	0.223399	0.979586	1.17	15526.7	8.40039	0.4062	0.091	8499
													26	2008	1.66658	1.66658	0.1366	1.03607	1.1	19673.4	8.51237	0.421	0.079	11898
													26	2009	1.58898	1.58898	0.135566	1.08024	1.46	21920.6	8.58454	0.435	0.07	15570
													26	2010	1.65389	1.65389	0.247005	1.07815	1.77	27104.4	8.59895	0.4576	0.081	22949
													26	2011	1.73875	1.73875	0.192018	1.13766	1.23	33428.5	8.95192	0.473	0.076	32227
													26	2012	1.74394	1.75512	0.18169	1.11877	1.25	38512.3	9.13523	0.5002	0.065	43608
													26	2013	1.75161	1.74905	0.157973	1.10652	1.38	43053.8	9.28297	0.5131	0.077	57287
													26	2014	1.7238	1.72651	0.139984	1.1111	1.61	46860.8	9.13958	0.5257	0.095	56235
													26	2015	1.61274	1.615	0.135957	1.05492	1.33	47513.5	9.54605	0.5392	0.105	74904
													26	2016	1.67601	1.61224	0.102661	0.992645	1.64	50877.5	9.27301	0.5534	0.103	69611
													26	2017	1.74296	1.67663	0.120659	1.01132	1.44	57102.5	9.30708	0.5679	0.124	98935
													27	2003	1	1	0.127954	0.886859	1.02	5517.66	7.0376	0.2738	0.078	961
													27	2004	1.12927	1.12927	0.149947	0.886536	1.06	6644.98	7.23588	0.2861	0.086	910
													27	2005	1.19995	1.19995	0.135233	0.876912	1.05	7599.14	6.86	0.3002	0.111	1759
													27	2006	1.30092	1.30092	0.099223	0.896515	1.22	8938.75	6.77738	0.3109	0.134	1460
													27	2007	1.40681	1.40681	0.088468	0.913366	1.41	10606	7.0644	0.3159	0.155	1608
													27	2008	1.48923	1.48923	0.0882	1.02374	0.98	12414	7.16634	0.3356	0.134	2178
													27	2009	1.42264	1.42264	0.098891	1.06639	1.31	13258.6	7.29111	0.3489	0.078	2676
													27	2010	1.53047	1.53047	0.182969	1.04114	1.55	16096.7	7.48499	0.3612	0.122	3558
													27	2011	1.63536	1.63536	0.069455	1.01495	1.19	19580.2	8.15423	0.3715	0.112	5287
													27	2012	1.61401	1.61401	0.071597	1.00937	2.15	21917	8.27904	0.3875	0.099	8261
													27	2013	1.57971	1.57971	0.061805	1.01644	2.81	24518.6	8.34645	0.4013	0.1	10976
													27	2014	1.49514	1.49514	0.063686	1.03842	2.1	26386.8	8.32116	0.4168	0.078	12020
													27	2015	1.31194	1.31194	0.077971	1.04056	1.8	26116.6	8.44493	0.4319	0.073	14584
													27	2016	1.39082	1.23259	0.08226	1.04074	1.63	27587.6	8.44642	0.4469	0.063	20276
													27	2017	1.4025	1.22626	0.103315	1.00989	1.16	28407.8	8.6623	0.4639	0.044	24448
													28	2003	1	1	0.166728	1.71473	0.95	7307.12	6.72014	0.382	0.072	173
													28	2004	1.11659	1.11546	0.170293	1.60841	1.35	8647.5	6.80179	0.3859	0.102	124
													28	2005	1.11603	0.877493	0.106632	1.62442	0.97	10005.9	6.75811	0.3925	0.062	216
													28	2006	1.23383	0.970117	0.248888	1.69293	0.94	11833.9	6.99272	0.3926	0.08	325
													28	2007	1.39665	1.09814	0.237543	1.76314	1.35	14444.7	7.17867	0.4007	0.058	387
													28	2008	1.63952	1.2891	0.2373	1.76885	1.88	18386.6	7.25587	0.4086	0.047	431
													28	2009	1.63828	1.42173	0.17704	1.90938	1.13	19412.4	7.44793	0.419	0.037	499
													28	2010	1.65114	1.3779	0.198225	2.39441	1.26	23986.3	7.02943	0.4472	0.04	602
													28	2011	1.75483	1.47112	0.194351	2.47401	1.57	29409.2	7.78424	0.4622	0.036	732
													28	2012	1.7063	1.455	0.194284	2.55448	1.27	33046.1	7.60942	0.4744	0.039	844
													28	2013	1.61769	1.38808	0.083942	2.41532	1.75	36713.8	7.96407	0.4851	0.041	1099
													28	2014	1.4819	1.27668	0.087	2.44478	1.3	39508.1	8.04138	0.4978	0.046	1534
													28	2015	1.32635	1.14241	0.09431	2.35442	1.44	41106.3	7.51375	0.503	0.05	2590
													28	2016	1.22818	1.05171	0.121564	2.21726	2.19	43380.9	7.79437	0.5163	0.039	3284
													28	2017	1.11363	0.953624	0.117752	2.0537	1.55	43893.5	8.01861	0.5307	0.017	3181
													29	2003	1	1	0.72184	1.36788	4.16	7678.62	7.3475	0.3692	0.121	441
													29	2004	1.10572	1.10572	0.626712	1.32064	3.93	9135.37	7.70261	0.406	0.14	399
													29	2005	1.13479	1.13479	0.601881	1.39766	2	10278.7	7.37494	0.4228	0.129	516
													29	2006	1.19064	1.19064	0.48917	1.38235	3	12018.2	7.62515	0.43	0.158	671
													29	2007	1.34186	1.36317	0.185433	1.36582	3.76	15067.4	7.82197	0.4402	0.131	838
													29	2008	1.52731	1.64274	0.1485	1.41711	2.81	19480.9	8.12797	0.4498	0.108	1087
													29	2009	1.44701	1.61771	0.126296	1.51182	2.12	21653	8.2166	0.461	0.061	1277
													29	2010	1.55823	1.81363	0.597003	1.5986	2.04	26692.7	7.77686	0.479	0.079	739
													29	2011	1.71904	2.02334	0.182524	1.60393	2.73	32898.4	8.3891	0.4982	0.07	1079
													29	2012	1.69829	2.02093	0.19564	1.68712	2.38	36186.9	8.36666	0.5067	0.06	1985
													29	2013	1.65912	1.98169	0.117218	1.60244	2.82	39412.4	8.70739	0.5201	0.077	3230
													29	2014	1.52553	1.82808	0.084984	1.60086	2.86	41572.5	8.5484	0.5361	0.121	3532
													29	2015	1.38205	1.65578	0.083527	1.55866	2.98	43589.4	8.88813	0.5523	0.08	4394
													29	2016	1.31244	1.56418	0.135154	1.60265	3.19	46942.1	9.15489	0.5629	0.068	6149
													29	2017	1.28739	1.53432	0.158816	1.61524	2.44	50492.1	9.20265	0.5798	0.099	8575
													30	2003	1	1	0.054892	1.42899	1.89	9753.62	8.37619	0.3439	0.209	1473
													30	2004	1.10419	1.11534	0.054252	1.35391	1.72	11253.6	8.48507	0.3516	0.211	1492
													30	2005	1.22291	1.23576	0.058796	1.34203	1.28	12956.2	8.20329	0.3715	0.25	1851
													30	2006	1.33147	1.37031	0.068902	1.42958	0.77	14854.9	8.29537	0.3794	0.238	2256
													30	2007	1.42224	1.49727	0.068474	1.30792	1	16817	8.51134	0.3915	0.296	2270
													30	2008	1.55744	1.68056	0.0796	1.34063	1.13	19630.3	8.5558	0.3964	0.369	2412
													30	2009	1.46601	1.61911	0.076726	1.36406	1.83	19810.3	8.65801	0.3985	0.223	2872
													30	2010	1.70232	1.89825	0.082741	1.41113	1.44	24885.4	8.14458	0.4301	0.213	3560
													30	2011	1.86899	2.09586	0.066535	1.50277	2.01	29923.3	9.17703	0.4354	0.223	4736
													30	2012	1.85298	2.09594	0.057999	1.53893	3.4	33610.9	9.04991	0.4398	0.212	7044
													30	2013	1.78358	2.02364	0.051103	1.53931	3.81	37296.1	8.98753	0.4447	0.202	8224
													30	2014	1.68706	1.92024	0.04733	1.528	4.24	40354.5	9.18006	0.4607	0.183	10210
													30	2015	1.48321	1.68796	0.055973	1.47434	3.1	39511.9	9.09427	0.4723	0.131	12250
													30	2016	1.41694	1.56829	0.054738	1.48808	3.24	40240.6	9.0983	0.4835	0.121	14105
													30	2017	1.40217	1.55691	0.0651	1.52216	3.53	44507	9.55503	0.4938	0.128	14260

## Sheet:  Matrix
geographic adjacency matrix
0	1	1	0	0	0	0	0	0	0	0	0	0	0	0	0	0	0	0	0	0	0	0	0	0	0	0	0	0	0	0
1	0	1	0	0	0	0	0	0	0	0	0	0	0	0	0	0	0	0	0	0	0	0	0	0	0	0	0	0	0	0
1	1	0	1	1	1	0	0	0	0	0	0	0	0	1	1	0	0	0	0	0	0	0	0	0	0	0	0	0	0	0
0	0	1	0	1	0	0	0	0	0	0	0	0	0	0	1	0	0	0	0	0	0	0	0	0	0	1	0	0	0	0
0	0	1	1	0	1	1	1	0	0	0	0	0	0	0	0	0	0	0	0	0	0	0	0	0	0	1	1	0	1	0
0	0	1	0	1	0	1	0	0	0	0	0	0	0	0	0	0	0	0	0	0	0	0	0	0	0	0	0	0	0	0
0	0	0	0	1	1	0	1	0	0	0	0	0	0	0	0	0	0	0	0	0	0	0	0	0	0	0	0	0	0	0
0	0	0	0	1	0	1	0	0	0	0	0	0	0	0	0	0	0	0	0	0	0	0	0	0	0	0	0	0	0	0
0	0	0	0	0	0	0	0	0	1	1	0	0	0	0	0	0	0	0	0	0	0	0	0	0	0	0	0	0	0	0
0	0	0	0	0	0	0	0	1	0	1	1	0	1	0	0	0	0	0	0	0	0	0	0	0	0	0	0	0	0	0
0	0	0	0	0	0	0	0	1	1	0	1	1	1	0	0	0	0	0	0	0	0	0	0	0	0	0	0	0	0	0
0	0	0	0	0	0	0	0	0	1	1	0	0	1	1	1	1	0	0	0	0	0	0	0	0	0	0	0	0	0	0
0	0	0	0	0	0	0	0	0	0	1	0	0	1	0	0	0	0	1	0	0	0	0	0	0	0	0	0	0	0	0
0	0	0	0	0	0	0	0	0	1	1	1	1	0	0	0	1	1	1	0	0	0	0	0	0	0	0	0	0	0	0
0	0	1	0	0	0	0	0	0	0	0	1	0	0	0	1	0	0	0	0	0	0	0	0	0	0	0	0	0	0	0
0	0	1	1	0	0	0	0	0	0	0	1	0	0	1	0	1	0	0	0	0	0	0	0	0	0	1	0	0	0	0
0	0	0	0	0	0	0	0	0	0	0	1	0	1	0	1	0	1	0	0	0	1	0	0	0	0	1	0	0	0	0
0	0	0	0	0	0	0	0	0	0	0	0	0	1	0	0	1	0	1	1	0	1	0	1	0	0	0	0	0	0	0
0	0	0	0	0	0	0	0	0	0	0	0	1	1	0	0	0	1	0	1	1	0	0	0	0	0	0	0	0	0	0
0	0	0	0	0	0	0	0	0	0	0	0	0	0	0	0	0	1	1	0	0	0	0	1	1	0	0	0	0	0	0
0	0	0	0	0	0	0	0	0	0	0	0	0	0	0	0	0	0	1	0	0	0	0	0	0	0	0	0	0	0	0
0	0	0	0	0	0	0	0	0	0	0	0	0	0	0	0	1	1	0	0	0	0	1	1	0	0	1	0	0	0	0
0	0	0	0	0	0	0	0	0	0	0	0	0	0	0	0	0	0	0	0	0	1	0	1	1	1	1	1	1	0	0
0	0	0	0	0	0	0	0	0	0	0	0	0	0	0	0	0	1	0	1	0	1	1	0	1	0	0	0	0	0	0
0	0	0	0	0	0	0	0	0	0	0	0	0	0	0	0	0	0	0	1	0	0	1	1	0	1	0	0	0	0	0
0	0	0	0	0	0	0	0	0	0	0	0	0	0	0	0	0	0	0	0	0	0	1	0	1	0	0	0	1	0	1
0	0	0	1	1	0	0	0	0	0	0	0	0	0	0	1	1	0	0	0	0	1	1	0	0	0	0	1	0	1	0
0	0	0	0	1	0	0	0	0	0	0	0	0	0	0	0	0	0	0	0	0	0	1	0	0	0	1	0	1	1	1
0	0	0	0	0	0	0	0	0	0	0	0	0	0	0	0	0	0	0	0	0	0	1	0	0	1	0	1	0	0	1
0	0	0	0	1	0	0	0	0	0	0	0	0	0	0	0	0	0	0	0	0	0	0	0	0	0	1	1	0	0	0
geographic and economic distance nested matrix
0	0.001906	7.5e-05	3.8e-05	5.2e-05	4e-05	2.2e-05	1.5e-05	9.4e-05	3.8e-05	2.8e-05	1.6e-05	1.3e-05	1.1e-05	6.2e-05	2.7e-05	1.7e-05	1.2e-05	1.3e-05	6.7e-06	2.6e-05	9.8e-06	8.5e-06	6.2e-06	5.3e-06	1.7e-05	9.4e-06	9.6e-06	1.6e-05	5.2e-06
0.001857	0	6.7e-05	3.7e-05	4.8e-05	4.5e-05	2.4e-05	1.6e-05	6.1e-05	5.1e-05	3.5e-05	1.9e-05	1.5e-05	1.3e-05	9.1e-05	2.8e-05	1.9e-05	1.3e-05	1.6e-05	7.3e-06	2.9e-05	1e-05	8.8e-06	6.5e-06	5.5e-06	1.7e-05	9.6e-06	1e-05	1.5e-05	5.5e-06
7.1e-06	6.5e-06	0	0.000102	8e-06	7.4e-06	2.4e-05	9.6e-05	1.3e-06	3.8e-06	3e-06	1.4e-05	3.3e-06	1e-05	2.4e-05	5.3e-05	0.000128	2.1e-05	2.5e-06	5e-06	5.2e-05	0.000149	7.7e-06	3e-06	2.9e-06	7.3e-05	5.3e-06	1.4e-05	3.4e-05	1.2e-05
6.9e-07	6.8e-07	2e-05	0	1.6e-06	8.8e-07	1.7e-06	2.7e-06	2e-07	5.1e-07	4.2e-07	5.4e-06	4.7e-07	5e-06	2e-06	0.000347	3.6e-06	1.5e-05	3.8e-07	2e-06	0.001722	2.5e-06	4.6e-06	8.9e-07	9.7e-07	9.1e-06	1.8e-06	7.3e-05	1.2e-05	2.8e-06
1.4e-05	1.3e-05	2.2e-05	2.4e-05	0	0.000111	1.4e-05	9e-06	3.1e-06	1.5e-05	1.4e-05	7.2e-06	8.9e-05	6.1e-06	0.000127	1.3e-05	1.2e-05	7.3e-06	3.5e-05	3.9e-06	5.8e-05	8.9e-06	6e-06	3.6e-06	3.3e-06	1.4e-05	8.2e-06	9.9e-06	2.3e-05	4.8e-06
4.2e-06	4.9e-06	8.3e-06	5.1e-06	4.5e-05	0	3.4e-05	1.2e-05	1.2e-06	5e-06	4.6e-06	3.1e-06	4.9e-05	2.5e-06	0.000587	4.4e-06	4.6e-06	2.9e-06	7.6e-06	1.5e-06	2.5e-05	3e-06	1.9e-06	1.2e-06	1.1e-06	3.8e-06	1.7e-06	2.3e-06	3.5e-06	1.6e-06
5.3e-06	5.9e-06	6.3e-05	2.2e-05	1.3e-05	7.9e-05	0	0.000191	1.9e-06	5.4e-06	4.9e-06	1.2e-05	7.3e-06	1e-05	1.9e-05	2e-05	5e-05	1.5e-05	5e-06	6.2e-06	9.3e-05	2.9e-05	8.1e-06	4e-06	4.1e-06	2.5e-05	9e-06	1.2e-05	2e-05	9.8e-06
1.6e-06	1.8e-06	0.00011	1.6e-05	3.7e-06	1.2e-05	8.5e-05	0	7.1e-07	1.8e-06	1.6e-06	7.1e-06	2.4e-06	6.3e-06	4.8e-06	1.5e-05	3.1e-05	1.4e-05	1.6e-06	3.7e-06	0.0001	3.3e-05	5.1e-06	2.1e-06	2.3e-06	5.3e-05	3.1e-06	9.6e-06	2.2e-05	1.3e-05
0.000122	8.2e-05	1.8e-05	1.4e-05	1.6e-05	1.5e-05	1e-05	8.5e-06	0	0.000124	0.000195	4.1e-05	2.8e-05	2.5e-05	2.1e-05	2e-05	2.6e-05	1.8e-05	2.1e-05	9.4e-06	0.000106	1.1e-05	8.8e-06	8.9e-06	7.1e-06	1.5e-05	8.9e-06	9.1e-06	1e-05	5.4e-06
1.8e-05	2.5e-05	1.9e-05	1.3e-05	2.7e-05	2.2e-05	1e-05	7.7e-06	4.5e-05	0	0.001049	9.1e-05	3.7e-05	2.3e-05	5.6e-05	2.2e-05	2.9e-05	1.6e-05	4e-05	7.1e-06	6.1e-05	1e-05	6.9e-06	6.2e-06	5e-06	1.6e-05	7e-06	7.9e-06	9.4e-06	4.5e-06
1.2e-05	1.6e-05	1.4e-05	1e-05	2.4e-05	2e-05	9.1e-06	6.7e-06	6.7e-05	0.001003	0	2.9e-05	5e-05	2.4e-05	3.9e-05	1.5e-05	2.3e-05	1.7e-05	4.9e-05	7.2e-06	8.4e-05	9.2e-06	6.3e-06	6.4e-06	5.1e-06	1.2e-05	5.8e-06	6.8e-06	7.9e-06	4.1e-06
1.7e-06	2.1e-06	1.6e-05	3.1e-05	2.9e-06	3.1e-06	5.2e-06	6.8e-06	3.3e-06	2e-05	6.6e-06	0	4.3e-06	0.000467	8.2e-06	5.3e-05	2.6e-05	3.1e-05	3.1e-06	6.8e-05	0.000157	8.1e-06	9.7e-05	8.8e-06	1.1e-05	1.9e-05	1.3e-05	1.8e-05	1.4e-05	5.8e-06
2.5e-06	3e-06	6.8e-06	5.1e-06	6.6e-05	9e-05	5.9e-06	4.3e-06	4.3e-06	1.5e-05	2.2e-05	8.2e-06	0	1.3e-05	0.000117	6.6e-06	1.3e-05	1e-05	5.3e-05	5.4e-06	0.00028	6e-06	3.7e-06	3.6e-06	3e-06	6.5e-06	2.8e-06	3.8e-06	4.5e-06	2.6e-06
6.3e-07	7.3e-07	5.9e-06	1.5e-05	1.3e-06	1.3e-06	2.3e-06	3.2e-06	1.1e-06	2.6e-06	2.9e-06	0.000247	3.8e-06	0	2.5e-06	2.3e-05	1.7e-05	4.1e-05	2.6e-06	3.2e-05	0.000278	4.5e-06	0.000303	6e-06	6.4e-06	8.1e-06	5.2e-06	9.4e-06	6.8e-06	3.1e-06
6.7e-06	1e-05	2.8e-05	1.2e-05	5.3e-05	0.000605	8.3e-06	4.8e-06	2.5e-06	1.3e-05	9.5e-06	8.5e-06	6.5e-05	4.9e-06	0	1.5e-05	1e-05	5.3e-06	1.1e-05	2.3e-06	2.4e-05	4.7e-06	3e-06	1.8e-06	1.6e-06	8e-06	2.7e-06	3.5e-06	5e-06	2e-06
5.8e-07	6.2e-07	1.2e-05	0.000415	1.1e-06	9e-07	1.8e-06	3e-06	3.3e-07	1e-06	7.1e-07	1.1e-05	7.3e-07	8.7e-06	3e-06	0	8.5e-06	3.1e-05	5.8e-07	2.9e-06	0.001643	3.4e-06	5.9e-06	1.2e-06	1.2e-06	1.5e-05	2.2e-06	0.000254	1.2e-05	3.6e-06
2e-06	2.3e-06	0.00016	2.4e-05	5.3e-06	5.2e-06	2.4e-05	3.4e-05	2.4e-06	7.2e-06	5.9e-06	3e-05	8e-06	3.7e-05	1.1e-05	4.6e-05	0	7.5e-05	5.8e-06	9.7e-06	0.000231	0.000229	1.1e-05	6e-06	5e-06	6.4e-05	6e-06	1.4e-05	2.4e-05	1.1e-05
1.1e-06	1.2e-06	2e-05	7.3e-05	2.5e-06	2.4e-06	5.5e-06	1.1e-05	1.2e-06	3e-06	3.3e-06	2.6e-05	4.7e-06	6.6e-05	4.4e-06	0.000129	5.6e-05	0	5.2e-06	1.9e-05	0.002357	1.8e-05	1.6e-05	9e-06	7.1e-06	3.9e-05	5.4e-06	6.1e-05	6e-05	2.1e-05
5.3e-06	6.5e-06	1.1e-05	8.4e-06	5.4e-05	2.9e-05	8.4e-06	6.1e-06	6.5e-06	3.4e-05	4.4e-05	1.2e-05	0.00011	1.9e-05	4.3e-05	1.1e-05	2e-05	2.4e-05	0	2.2e-05	0.003523	1.3e-05	7.8e-06	9.7e-06	8.4e-06	1.1e-05	5.1e-06	6.5e-06	7.6e-06	4.4e-06
9.8e-07	1.1e-06	7.8e-06	1.6e-05	2.2e-06	2.1e-06	3.7e-06	5e-06	1.1e-06	2.2e-06	2.3e-06	9.5e-05	4e-06	8.5e-05	3.1e-06	2e-05	1.3e-05	3.1e-05	8e-06	0	0.010496	1.5e-05	7.2e-05	3.9e-05	4.8e-05	1.1e-05	1.5e-05	1.4e-05	9.8e-06	5.7e-06
2.3e-06	2.6e-06	3.6e-05	0.005215	6.1e-06	4.9e-06	9.6e-06	1.7e-05	3.7e-06	8.6e-06	9.9e-06	9.6e-05	2.7e-05	0.000206	9.7e-06	0.002951	8.5e-05	0.000888	0.000156	0.001445	0	7.9e-05	0.000211	0.000104	0.000102	9.1e-05	2.2e-05	0.001121	8.9e-05	2.8e-05
9.2e-07	9.9e-07	0.000148	1.3e-05	3.2e-06	2.6e-06	1.1e-05	2.8e-05	7.9e-07	2e-06	1.9e-06	7.3e-06	2.9e-06	7.6e-06	4e-06	1.5e-05	0.000181	1.9e-05	3e-06	9.8e-06	0.000302	0	4e-05	1.3e-05	7.6e-06	6e-05	5.9e-06	1.4e-05	2.1e-05	1.1e-05
4.8e-07	5.1e-07	4.6e-06	1.4e-05	1.3e-06	1e-06	1.9e-06	2.7e-06	3.8e-07	8.3e-07	7.9e-07	5.2e-05	1.1e-06	0.00031	1.5e-06	1.5e-05	5.2e-06	9.9e-06	1.1e-06	2.8e-05	0.000399	2.4e-05	0	9.4e-06	1.2e-05	1.2e-05	9.6e-06	1.7e-05	8.7e-06	4.2e-06
1.9e-06	2.1e-06	9.7e-06	1.5e-05	4.3e-06	3.5e-06	5.1e-06	5.9e-06	2.1e-06	4.1e-06	4.3e-06	2.6e-05	5.6e-06	3.4e-05	5.2e-06	1.7e-05	1.6e-05	3.1e-05	7.4e-06	8.3e-05	0.001307	4.3e-05	5.2e-05	0	0.000163	1.8e-05	0.000104	1.6e-05	1.3e-05	7.1e-06
1.1e-06	1.2e-06	6.4e-06	1.1e-05	5.6e-06	2.2e-06	3.5e-06	4.3e-06	1.1e-06	2.2e-06	2.3e-06	2.1e-05	3.1e-06	2.4e-05	3e-06	1.2e-05	8.7e-06	1.7e-05	4.3e-06	6.8e-05	0.001492	1.7e-05	4.2e-05	0.000109	0	1.1e-05	9.6e-05	1.2e-05	9.1e-06	5.6e-06
1.8e-06	1.9e-06	8.5e-05	5.6e-05	6e-06	4e-06	1.1e-05	5.4e-05	1.3e-06	3.7e-06	3e-06	2e-05	3.7e-06	1.6e-05	8.1e-06	7.7e-05	6e-05	4.9e-05	2.9e-06	8.2e-06	0.000366	7.1e-05	2.3e-05	6.4e-06	5.8e-06	0	1.5e-05	4.7e-05	0.000147	5e-05
2.1e-06	2.2e-06	1.3e-05	2.2e-05	7e-06	3.6e-06	8.3e-06	6.3e-06	1.5e-06	3.3e-06	2.9e-06	2.7e-05	3.3e-06	2.1e-05	5.5e-06	2.3e-05	1.1e-05	1.4e-05	2.8e-06	2.3e-05	0.000145	1.4e-05	3.8e-05	1e-05	0.000104	3.1e-05	0	0.000126	4.5e-05	1.1e-05
2.6e-07	2.7e-07	3.9e-06	0.000109	1e-06	5.9e-07	1.3e-06	2.4e-06	1.9e-07	4.5e-07	4e-07	4.6e-06	5.2e-07	4.6e-06	8.6e-07	0.000316	3.2e-06	1.8e-05	4.3e-07	2.6e-06	0.001066	4.1e-06	8.1e-06	1.4e-06	1.6e-06	1.1e-05	1.5e-05	0	2.4e-05	8.3e-06
1.4e-06	1.4e-06	3.1e-05	5.8e-05	7.4e-06	2.9e-06	6.9e-06	1.7e-05	6.8e-07	1.7e-06	1.5e-06	1.1e-05	2e-06	1e-05	4e-06	4.6e-05	1.7e-05	5.7e-05	1.6e-06	5.8e-06	0.000313	1.9e-05	1.3e-05	3.7e-06	3.8e-06	0.000113	1.7e-05	7.7e-05	0	0.000114
4.6e-07	4.9e-07	1.1e-05	1.4e-05	1.6e-06	1.3e-06	3.5e-06	1.1e-05	3.6e-07	8.3e-07	8e-07	4.8e-06	1.2e-06	4.9e-06	1.6e-06	1.5e-05	8.2e-06	2e-05	9.4e-07	3.4e-06	0.00083	1e-05	6.5e-06	2e-06	2.4e-06	3.9e-05	4.4e-06	2.7e-05	0.000116	0
